# Supplementary material for: In vitro co-culture systems of hepatic and intestinal cells for cellular pharmacokinetic and pharmacodynamic studies of capecitabine against colorectal cancer
Source: Cancer Cell Int. 2023 Jan 31;23:14. doi: 10.1186/s12935-023-02853-6 (PMC9887786; doi:10.1186/s12935-023-02853-6)
Supplement: Supplementary file 3 — Additional file 3: One-way ANOVA test on the drug sensitivities of CAP and 5-FU. [file 12935_2023_2853_MOESM3_ESM.xlsx]

## Sheet: Fig.1b-SW480
0 vs. 10	-2.452	-9.309 to 4.405	No	ns		A-B
0 vs. 25	2.356	-4.501 to 9.212	No	ns		A-C
0 vs. 50	-0.4441	-7.301 to 6.413	No	ns		A-D
0 vs. 75	-8.206	-15.06 to -1.349	Yes	**		A-E
0 vs. 100	8.187	1.330 to 15.04	Yes	**		A-F
0 vs. 150	5.445	-1.412 to 12.30	No	ns		A-G
0 vs. 300	6.623	-0.2338 to 13.48	No	ns		A-H
0 vs. 500	5.271	-1.585 to 12.13	No	ns		A-I
0 vs. 1000	-2.375	-9.232 to 4.482	No	ns		A-J
10 vs. 25	4.808	-2.049 to 11.66	No	ns		B-C
10 vs. 50	2.008	-4.849 to 8.865	No	ns		B-D
10 vs. 75	-5.754	-12.61 to 1.103	No	ns		B-E
10 vs. 100	10.64	3.782 to 17.50	Yes	***		B-F
10 vs. 150	7.897	1.041 to 14.75	Yes	*		B-G
10 vs. 300	9.075	2.218 to 15.93	Yes	**		B-H
10 vs. 500	7.724	0.8668 to 14.58	Yes	*		B-I
10 vs. 1000	0.0772	-6.780 to 6.934	No	ns		B-J
25 vs. 50	-2.8	-9.657 to 4.057	No	ns		C-D
25 vs. 75	-10.56	-17.42 to -3.705	Yes	***		C-E
25 vs. 100	5.831	-1.026 to 12.69	No	ns		C-F
25 vs. 150	3.089	-3.767 to 9.946	No	ns		C-G
25 vs. 300	4.267	-2.590 to 11.12	No	ns		C-H
25 vs. 500	2.916	-3.941 to 9.772	No	ns		C-I
25 vs. 1000	-4.731	-11.59 to 2.126	No	ns		C-J
50 vs. 75	-7.762	-14.62 to -0.9054	Yes	*		D-E
50 vs. 100	8.631	1.774 to 15.49	Yes	**		D-F
50 vs. 150	5.889	-0.9675 to 12.75	No	ns		D-G
50 vs. 300	7.067	0.2103 to 13.92	Yes	*		D-H
50 vs. 500	5.715	-1.141 to 12.57	No	ns		D-I
50 vs. 1000	-1.931	-8.788 to 4.926	No	ns		D-J
75 vs. 100	16.39	9.536 to 23.25	Yes	****		E-F
75 vs. 150	13.65	6.795 to 20.51	Yes	****		E-G
75 vs. 300	14.83	7.972 to 21.69	Yes	****		E-H
75 vs. 500	13.48	6.621 to 20.33	Yes	****		E-I
75 vs. 1000	5.831	-1.026 to 12.69	No	ns		E-J
100 vs. 150	-2.742	-9.599 to 4.115	No	ns		F-G
100 vs. 300	-1.564	-8.421 to 5.293	No	ns		F-H
100 vs. 500	-2.916	-9.772 to 3.941	No	ns		F-I
100 vs. 1000	-10.56	-17.42 to -3.705	Yes	***		F-J
150 vs. 300	1.178	-5.679 to 8.035	No	ns		G-H
150 vs. 500	-0.1738	-7.031 to 6.683	No	ns		G-I
150 vs. 1000	-7.82	-14.68 to -0.9634	Yes	*		G-J
300 vs. 500	-1.352	-8.208 to 5.505	No	ns		H-I
300 vs. 1000	-8.998	-15.85 to -2.141	Yes	**		H-J
500 vs. 1000	-7.646	-14.50 to -0.7896	Yes	*		I-J

## Sheet: Fig.1b-LoVo
0 vs. 10	8.564	-2.537 to 19.66	No	ns		A-B
0 vs. 25	11.09	-0.01117 to 22.19	No	ns		A-C
0 vs. 50	11.96	0.8570 to 23.06	Yes	*		A-D
0 vs. 75	12.12	1.015 to 23.22	Yes	*		A-E
0 vs. 100	14.43	3.327 to 25.53	Yes	**		A-F
0 vs. 150	15.27	4.172 to 26.37	Yes	**		A-G
0 vs. 300	8.311	-2.789 to 19.41	No	ns		A-H
0 vs. 500	7.798	-3.302 to 18.90	No	ns		A-I
0 vs. 1000	6.559	-4.542 to 17.66	No	ns		A-J
10 vs. 25	2.526	-8.575 to 13.63	No	ns		B-C
10 vs. 50	3.394	-7.706 to 14.49	No	ns		B-D
10 vs. 75	3.552	-7.549 to 14.65	No	ns		B-E
10 vs. 100	5.864	-5.236 to 16.96	No	ns		B-F
10 vs. 150	6.709	-4.392 to 17.81	No	ns		B-G
10 vs. 300	-0.2525	-11.35 to 10.85	No	ns		B-H
10 vs. 500	-0.7656	-11.87 to 10.33	No	ns		B-I
10 vs. 1000	-2.005	-13.11 to 9.096	No	ns		B-J
25 vs. 50	0.8682	-10.23 to 11.97	No	ns		C-D
25 vs. 75	1.026	-10.07 to 12.13	No	ns		C-E
25 vs. 100	3.339	-7.762 to 14.44	No	ns		C-F
25 vs. 150	4.183	-6.917 to 15.28	No	ns		C-G
25 vs. 300	-2.778	-13.88 to 8.322	No	ns		C-H
25 vs. 500	-3.291	-14.39 to 7.809	No	ns		C-I
25 vs. 1000	-4.53	-15.63 to 6.570	No	ns		C-J
50 vs. 75	0.1578	-10.94 to 11.26	No	ns		D-E
50 vs. 100	2.47	-8.630 to 13.57	No	ns		D-F
50 vs. 150	3.315	-7.785 to 14.42	No	ns		D-G
50 vs. 300	-3.646	-14.75 to 7.454	No	ns		D-H
50 vs. 500	-4.16	-15.26 to 6.941	No	ns		D-I
50 vs. 1000	-5.399	-16.50 to 5.702	No	ns		D-J
75 vs. 100	2.313	-8.788 to 13.41	No	ns		E-F
75 vs. 150	3.157	-7.943 to 14.26	No	ns		E-G
75 vs. 300	-3.804	-14.90 to 7.296	No	ns		E-H
75 vs. 500	-4.317	-15.42 to 6.783	No	ns		E-I
75 vs. 1000	-5.556	-16.66 to 5.544	No	ns		E-J
100 vs. 150	0.8445	-10.26 to 11.94	No	ns		F-G
100 vs. 300	-6.117	-17.22 to 4.984	No	ns		F-H
100 vs. 500	-6.63	-17.73 to 4.470	No	ns		F-I
100 vs. 1000	-7.869	-18.97 to 3.231	No	ns		F-J
150 vs. 300	-6.961	-18.06 to 4.139	No	ns		G-H
150 vs. 500	-7.474	-18.57 to 3.626	No	ns		G-I
150 vs. 1000	-8.714	-19.81 to 2.387	No	ns		G-J
300 vs. 500	-0.5131	-11.61 to 10.59	No	ns		H-I
300 vs. 1000	-1.752	-12.85 to 9.348	No	ns		H-J
500 vs. 1000	-1.239	-12.34 to 9.861	No	ns		I-J

## Sheet: Fig.1b-HCT-8
0 vs. 10	1.655	-12.83 to 16.14	No	ns		A-B
0 vs. 25	4.413	-10.07 to 18.89	No	ns		A-C
0 vs. 50	9.699	-4.784 to 24.18	No	ns		A-D
0 vs. 75	7.841	-6.641 to 22.32	No	ns		A-E
0 vs. 100	2.482	-12.00 to 16.96	No	ns		A-F
0 vs. 150	2.551	-11.93 to 17.03	No	ns		A-G
0 vs. 300	0.1724	-14.31 to 14.65	No	ns		A-H
0 vs. 500	0.586	-13.90 to 15.07	No	ns		A-I
0 vs. 1000	-0.046	-14.53 to 14.44	No	ns		A-J
10 vs. 25	2.758	-11.72 to 17.24	No	ns		B-C
10 vs. 50	8.044	-6.438 to 22.53	No	ns		B-D
10 vs. 75	6.186	-8.296 to 20.67	No	ns		B-E
10 vs. 100	0.8274	-13.65 to 15.31	No	ns		B-F
10 vs. 150	0.8963	-13.59 to 15.38	No	ns		B-G
10 vs. 300	-1.482	-15.96 to 13.00	No	ns		B-H
10 vs. 500	-1.069	-15.55 to 13.41	No	ns		B-I
10 vs. 1000	-1.701	-16.18 to 12.78	No	ns		B-J
25 vs. 50	5.286	-9.196 to 19.77	No	ns		C-D
25 vs. 75	3.428	-11.05 to 17.91	No	ns		C-E
25 vs. 100	-1.93	-16.41 to 12.55	No	ns		C-F
25 vs. 150	-1.862	-16.34 to 12.62	No	ns		C-G
25 vs. 300	-4.24	-18.72 to 10.24	No	ns		C-H
25 vs. 500	-3.827	-18.31 to 10.66	No	ns		C-I
25 vs. 1000	-4.459	-18.94 to 10.02	No	ns		C-J
50 vs. 75	-1.858	-16.34 to 12.62	No	ns		D-E
50 vs. 100	-7.216	-21.70 to 7.266	No	ns		D-F
50 vs. 150	-7.147	-21.63 to 7.335	No	ns		D-G
50 vs. 300	-9.526	-24.01 to 4.956	No	ns		D-H
50 vs. 500	-9.113	-23.59 to 5.370	No	ns		D-I
50 vs. 1000	-9.744	-24.23 to 4.738	No	ns		D-J
75 vs. 100	-5.359	-19.84 to 9.124	No	ns		E-F
75 vs. 150	-5.29	-19.77 to 9.192	No	ns		E-G
75 vs. 300	-7.668	-22.15 to 6.814	No	ns		E-H
75 vs. 500	-7.255	-21.74 to 7.227	No	ns		E-I
75 vs. 1000	-7.887	-22.37 to 6.595	No	ns		E-J
100 vs. 150	0.0689	-14.41 to 14.55	No	ns		F-G
100 vs. 300	-2.31	-16.79 to 12.17	No	ns		F-H
100 vs. 500	-1.896	-16.38 to 12.59	No	ns		F-I
100 vs. 1000	-2.528	-17.01 to 11.95	No	ns		F-J
150 vs. 300	-2.379	-16.86 to 12.10	No	ns		G-H
150 vs. 500	-1.965	-16.45 to 12.52	No	ns		G-I
150 vs. 1000	-2.597	-17.08 to 11.89	No	ns		G-J
300 vs. 500	0.4136	-14.07 to 14.90	No	ns		H-I
300 vs. 1000	-0.2184	-14.70 to 14.26	No	ns		H-J
500 vs. 1000	-0.632	-15.11 to 13.85	No	ns		I-J

## Sheet: Fig.1b-SW620
0 vs. 10	-2.452	-9.309 to 4.405	No	ns		A-B
0 vs. 25	2.356	-4.501 to 9.212	No	ns		A-C
0 vs. 50	-0.4441	-7.301 to 6.413	No	ns		A-D
0 vs. 75	-8.206	-15.06 to -1.349	Yes	**		A-E
0 vs. 100	8.187	1.330 to 15.04	Yes	**		A-F
0 vs. 150	5.445	-1.412 to 12.30	No	ns		A-G
0 vs. 300	6.623	-0.2338 to 13.48	No	ns		A-H
0 vs. 500	5.271	-1.585 to 12.13	No	ns		A-I
0 vs. 1000	-2.375	-9.232 to 4.482	No	ns		A-J
10 vs. 25	4.808	-2.049 to 11.66	No	ns		B-C
10 vs. 50	2.008	-4.849 to 8.865	No	ns		B-D
10 vs. 75	-5.754	-12.61 to 1.103	No	ns		B-E
10 vs. 100	10.64	3.782 to 17.50	Yes	***		B-F
10 vs. 150	7.897	1.041 to 14.75	Yes	*		B-G
10 vs. 300	9.075	2.218 to 15.93	Yes	**		B-H
10 vs. 500	7.724	0.8668 to 14.58	Yes	*		B-I
10 vs. 1000	0.0772	-6.780 to 6.934	No	ns		B-J
25 vs. 50	-2.8	-9.657 to 4.057	No	ns		C-D
25 vs. 75	-10.56	-17.42 to -3.705	Yes	***		C-E
25 vs. 100	5.831	-1.026 to 12.69	No	ns		C-F
25 vs. 150	3.089	-3.767 to 9.946	No	ns		C-G
25 vs. 300	4.267	-2.590 to 11.12	No	ns		C-H
25 vs. 500	2.916	-3.941 to 9.772	No	ns		C-I
25 vs. 1000	-4.731	-11.59 to 2.126	No	ns		C-J
50 vs. 75	-7.762	-14.62 to -0.9054	Yes	*		D-E
50 vs. 100	8.631	1.774 to 15.49	Yes	**		D-F
50 vs. 150	5.889	-0.9675 to 12.75	No	ns		D-G
50 vs. 300	7.067	0.2103 to 13.92	Yes	*		D-H
50 vs. 500	5.715	-1.141 to 12.57	No	ns		D-I
50 vs. 1000	-1.931	-8.788 to 4.926	No	ns		D-J
75 vs. 100	16.39	9.536 to 23.25	Yes	****		E-F
75 vs. 150	13.65	6.795 to 20.51	Yes	****		E-G
75 vs. 300	14.83	7.972 to 21.69	Yes	****		E-H
75 vs. 500	13.48	6.621 to 20.33	Yes	****		E-I
75 vs. 1000	5.831	-1.026 to 12.69	No	ns		E-J
100 vs. 150	-2.742	-9.599 to 4.115	No	ns		F-G
100 vs. 300	-1.564	-8.421 to 5.293	No	ns		F-H
100 vs. 500	-2.916	-9.772 to 3.941	No	ns		F-I
100 vs. 1000	-10.56	-17.42 to -3.705	Yes	***		F-J
150 vs. 300	1.178	-5.679 to 8.035	No	ns		G-H
150 vs. 500	-0.1738	-7.031 to 6.683	No	ns		G-I
150 vs. 1000	-7.82	-14.68 to -0.9634	Yes	*		G-J
300 vs. 500	-1.352	-8.208 to 5.505	No	ns		H-I
300 vs. 1000	-8.998	-15.85 to -2.141	Yes	**		H-J
500 vs. 1000	-7.646	-14.50 to -0.7896	Yes	*		I-J

## Sheet: Fig.2b-SW480
0 vs. 1	-6.509	-20.22 to 7.201	No	ns		A-B
0 vs. 2	-5.518	-20.33 to 9.290	No	ns		A-C
0 vs. 5	-0.871	-14.58 to 12.84	No	ns		A-D
0 vs. 10	-2.299	-16.01 to 11.41	No	ns		A-E
0 vs. 20	10.01	-3.702 to 23.72	No	ns		A-F
0 vs. 50	22.6	8.892 to 36.31	Yes	***		A-G
0 vs. 100	32.1	18.39 to 45.81	Yes	****		A-H
1 vs. 2	0.991	-13.82 to 15.80	No	ns		B-C
1 vs. 5	5.638	-8.072 to 19.35	No	ns		B-D
1 vs. 10	4.21	-9.500 to 17.92	No	ns		B-E
1 vs. 20	16.52	2.807 to 30.23	Yes	*		B-F
1 vs. 50	29.11	15.40 to 42.82	Yes	****		B-G
1 vs. 100	38.61	24.90 to 52.32	Yes	****		B-H
2 vs. 5	4.647	-10.16 to 19.46	No	ns		C-D
2 vs. 10	3.219	-11.59 to 18.03	No	ns		C-E
2 vs. 20	15.53	0.7179 to 30.33	Yes	*		C-F
2 vs. 50	28.12	13.31 to 42.93	Yes	****		C-G
2 vs. 100	37.62	22.81 to 52.43	Yes	****		C-H
5 vs. 10	-1.428	-15.14 to 12.28	No	ns		D-E
5 vs. 20	10.88	-2.831 to 24.59	No	ns		D-F
5 vs. 50	23.47	9.763 to 37.18	Yes	***		D-G
5 vs. 100	32.97	19.26 to 46.68	Yes	****		D-H
10 vs. 20	12.31	-1.403 to 26.02	No	ns		E-F
10 vs. 50	24.9	11.19 to 38.61	Yes	****		E-G
10 vs. 100	34.4	20.69 to 48.11	Yes	****		E-H
20 vs. 50	12.59	-1.116 to 26.30	No	ns		F-G
20 vs. 100	22.09	8.381 to 35.80	Yes	***		F-H
50 vs. 100	9.497	-4.212 to 23.21	No	ns		G-H

## Sheet: Fig.2b-LoVo
0 vs. 1	-3.146	-15.04 to 8.750	No	ns		A-B
0 vs. 2	3.511	-8.385 to 15.41	No	ns		A-C
0 vs. 5	8.171	-3.726 to 20.07	No	ns		A-D
0 vs. 10	16.78	4.888 to 28.68	Yes	**		A-E
0 vs. 20	17.37	5.472 to 29.27	Yes	**		A-F
0 vs. 50	21.63	9.736 to 33.53	Yes	****		A-G
0 vs. 100	32.52	20.62 to 44.41	Yes	****		A-H
1 vs. 2	6.658	-5.239 to 18.55	No	ns		B-C
1 vs. 5	11.32	-0.5793 to 23.21	No	ns		B-D
1 vs. 10	19.93	8.034 to 31.83	Yes	***		B-E
1 vs. 20	20.51	8.618 to 32.41	Yes	***		B-F
1 vs. 50	24.78	12.88 to 36.68	Yes	****		B-G
1 vs. 100	35.66	23.77 to 47.56	Yes	****		B-H
2 vs. 5	4.66	-7.237 to 16.56	No	ns		C-D
2 vs. 10	13.27	1.376 to 25.17	Yes	*		C-E
2 vs. 20	13.86	1.961 to 25.75	Yes	*		C-F
2 vs. 50	18.12	6.225 to 30.02	Yes	***		C-G
2 vs. 100	29.01	17.11 to 40.90	Yes	****		C-H
5 vs. 10	8.613	-3.283 to 20.51	No	ns		D-E
5 vs. 20	9.198	-2.699 to 21.09	No	ns		D-F
5 vs. 50	13.46	1.565 to 25.36	Yes	*		D-G
5 vs. 100	24.35	12.45 to 36.24	Yes	****		D-H
10 vs. 20	0.584	-11.31 to 12.48	No	ns		E-F
10 vs. 50	4.849	-7.048 to 16.75	No	ns		E-G
10 vs. 100	15.73	3.837 to 27.63	Yes	**		E-H
20 vs. 50	4.265	-7.632 to 16.16	No	ns		F-G
20 vs. 100	15.15	3.253 to 27.05	Yes	**		F-H
50 vs. 100	10.88	-1.012 to 22.78	No	ns		G-H

## Sheet: Fig.2b-HCT-8
0 vs. 1	-1.874	-16.56 to 12.81	No	ns		A-B
0 vs. 2	-2.482	-16.08 to 11.11	No	ns		A-C
0 vs. 5	-5.938	-19.53 to 7.657	No	ns		A-D
0 vs. 10	-2.918	-17.60 to 11.77	No	ns		A-E
0 vs. 20	-2.575	-17.26 to 12.11	No	ns		A-F
0 vs. 50	-2.788	-17.47 to 11.90	No	ns		A-G
0 vs. 100	10.98	-3.699 to 25.67	No	ns		A-H
1 vs. 2	-0.6081	-15.29 to 14.08	No	ns		B-C
1 vs. 5	-4.064	-18.75 to 10.62	No	ns		B-D
1 vs. 10	-1.045	-16.74 to 14.65	No	ns		B-E
1 vs. 20	-0.7018	-16.40 to 15.00	No	ns		B-F
1 vs. 50	-0.9146	-16.61 to 14.78	No	ns		B-G
1 vs. 100	12.86	-2.839 to 28.56	No	ns		B-H
2 vs. 5	-3.456	-17.05 to 10.14	No	ns		C-D
2 vs. 10	-0.4367	-15.12 to 14.25	No	ns		C-E
2 vs. 20	-0.09365	-14.78 to 14.59	No	ns		C-F
2 vs. 50	-0.3065	-14.99 to 14.38	No	ns		C-G
2 vs. 100	13.47	-1.217 to 28.15	No	ns		C-H
5 vs. 10	3.019	-11.66 to 17.70	No	ns		D-E
5 vs. 20	3.362	-11.32 to 18.05	No	ns		D-F
5 vs. 50	3.149	-11.53 to 17.83	No	ns		D-G
5 vs. 100	16.92	2.239 to 31.61	Yes	*		D-H
10 vs. 20	0.343	-15.35 to 16.04	No	ns		E-F
10 vs. 50	0.1302	-15.57 to 15.83	No	ns		E-G
10 vs. 100	13.9	-1.794 to 29.60	No	ns		E-H
20 vs. 50	-0.2128	-15.91 to 15.48	No	ns		F-G
20 vs. 100	13.56	-2.137 to 29.26	No	ns		F-H
50 vs. 100	13.77	-1.925 to 29.47	No	ns		G-H

## Sheet: Fig.2b-HCT-116
0 vs. 1	4.661	-3.321 to 12.64	No	ns		A-B
0 vs. 2	8.389	0.4073 to 16.37	Yes	*		A-C
0 vs. 5	16.08	8.098 to 24.06	Yes	****		A-D
0 vs. 10	17.5	9.522 to 25.49	Yes	****		A-E
0 vs. 20	15.67	7.683 to 23.65	Yes	****		A-F
0 vs. 50	18.88	10.89 to 26.86	Yes	****		A-G
0 vs. 100	21.98	14.00 to 29.97	Yes	****		A-H
1 vs. 2	3.729	-4.253 to 11.71	No	ns		B-C
1 vs. 5	11.42	3.437 to 19.40	Yes	**		B-D
1 vs. 10	12.84	4.861 to 20.83	Yes	***		B-E
1 vs. 20	11	3.023 to 18.99	Yes	**		B-F
1 vs. 50	14.22	6.233 to 22.20	Yes	***		B-G
1 vs. 100	17.32	9.341 to 25.30	Yes	****		B-H
2 vs. 5	7.69	-0.2918 to 15.67	No	ns		C-D
2 vs. 10	9.114	1.132 to 17.10	Yes	*		C-E
2 vs. 20	7.276	-0.7061 to 15.26	No	ns		C-F
2 vs. 50	10.49	2.505 to 18.47	Yes	**		C-G
2 vs. 100	13.59	5.612 to 21.58	Yes	***		C-H
5 vs. 10	1.424	-6.558 to 9.406	No	ns		D-E
5 vs. 20	-0.4143	-8.396 to 7.568	No	ns		D-F
5 vs. 50	2.796	-5.186 to 10.78	No	ns		D-G
5 vs. 100	5.904	-2.078 to 13.89	No	ns		D-H
10 vs. 20	-1.838	-9.821 to 6.144	No	ns		E-F
10 vs. 50	1.372	-6.610 to 9.354	No	ns		E-G
10 vs. 100	4.48	-3.503 to 12.46	No	ns		E-H
20 vs. 50	3.211	-4.771 to 11.19	No	ns		F-G
20 vs. 100	6.318	-1.664 to 14.30	No	ns		F-H
50 vs. 100	3.107	-4.875 to 11.09	No	ns		G-H

## Sheet: Fig.2b-SW620
0 vs. 1	0.8171	-5.502 to 7.136	No	ns		A-B
0 vs. 2	-1.054	-7.373 to 5.265	No	ns		A-C
0 vs. 5	1.687	-4.632 to 8.006	No	ns		A-D
0 vs. 10	10.02	3.697 to 16.33	Yes	***		A-E
0 vs. 20	22.64	16.32 to 28.96	Yes	****		A-F
0 vs. 50	26.04	19.72 to 32.36	Yes	****		A-G
0 vs. 100	36.53	30.21 to 42.85	Yes	****		A-H
1 vs. 2	-1.871	-8.190 to 4.448	No	ns		B-C
1 vs. 5	0.8698	-5.449 to 7.189	No	ns		B-D
1 vs. 10	9.199	2.880 to 15.52	Yes	**		B-E
1 vs. 20	21.82	15.50 to 28.14	Yes	****		B-F
1 vs. 50	25.22	18.90 to 31.54	Yes	****		B-G
1 vs. 100	35.71	29.40 to 42.03	Yes	****		B-H
2 vs. 5	2.741	-3.578 to 9.060	No	ns		C-D
2 vs. 10	11.07	4.751 to 17.39	Yes	***		C-E
2 vs. 20	23.7	17.38 to 30.01	Yes	****		C-F
2 vs. 50	27.1	20.78 to 33.41	Yes	****		C-G
2 vs. 100	37.59	31.27 to 43.90	Yes	****		C-H
5 vs. 10	8.329	2.010 to 14.65	Yes	**		D-E
5 vs. 20	20.95	14.64 to 27.27	Yes	****		D-F
5 vs. 50	24.35	18.04 to 30.67	Yes	****		D-G
5 vs. 100	34.84	28.53 to 41.16	Yes	****		D-H
10 vs. 20	12.63	6.306 to 18.94	Yes	****		E-F
10 vs. 50	16.03	9.706 to 22.34	Yes	****		E-G
10 vs. 100	26.52	20.20 to 32.83	Yes	****		E-H
20 vs. 50	3.4	-2.919 to 9.719	No	ns		F-G
20 vs. 100	13.89	7.571 to 20.21	Yes	****		F-H
50 vs. 100	10.49	4.171 to 16.81	Yes	***		G-H

## Sheet: Fig.2c-SW480
0 vs. 1	7.586	1.446 to 13.73	Yes	**		A-B
0 vs. 2	11.33	5.190 to 17.47	Yes	****		A-C
0 vs. 5	19.52	13.38 to 25.65	Yes	****		A-D
0 vs. 10	25.28	19.14 to 31.42	Yes	****		A-E
0 vs. 20	40.38	34.24 to 46.52	Yes	****		A-F
0 vs. 50	72.83	66.69 to 78.97	Yes	****		A-G
0 vs. 100	75.14	69.00 to 81.28	Yes	****		A-H
1 vs. 2	3.744	-2.396 to 9.884	No	ns		B-C
1 vs. 5	11.93	5.789 to 18.07	Yes	****		B-D
1 vs. 10	17.7	11.56 to 23.84	Yes	****		B-E
1 vs. 20	32.8	26.66 to 38.94	Yes	****		B-F
1 vs. 50	65.25	59.11 to 71.38	Yes	****		B-G
1 vs. 100	67.55	61.41 to 73.69	Yes	****		B-H
2 vs. 5	8.185	2.045 to 14.32	Yes	**		C-D
2 vs. 10	13.95	7.812 to 20.09	Yes	****		C-E
2 vs. 20	29.05	22.91 to 35.19	Yes	****		C-F
2 vs. 50	61.5	55.36 to 67.64	Yes	****		C-G
2 vs. 100	63.81	57.67 to 69.95	Yes	****		C-H
5 vs. 10	5.767	-0.3724 to 11.91	No	ns		D-E
5 vs. 20	20.87	14.73 to 27.01	Yes	****		D-F
5 vs. 50	53.32	47.18 to 59.46	Yes	****		D-G
5 vs. 100	55.62	49.49 to 61.76	Yes	****		D-H
10 vs. 20	15.1	8.960 to 21.24	Yes	****		E-F
10 vs. 50	47.55	41.41 to 53.69	Yes	****		E-G
10 vs. 100	49.86	43.72 to 56.00	Yes	****		E-H
20 vs. 50	32.45	26.31 to 38.59	Yes	****		F-G
20 vs. 100	34.76	28.62 to 40.90	Yes	****		F-H
50 vs. 100	2.309	-3.831 to 8.448	No	ns		G-H

[truncated: 4 more sheets: Fig.2c-LoVo, Fig.2c-HCT-8, Fig.2c-HCT-116, Fig.2c-SW620]
