# Supplementary material for: In vitro co-culture systems of hepatic and intestinal cells for cellular pharmacokinetic and pharmacodynamic studies of capecitabine against colorectal cancer
Source: Cancer Cell Int. 2023 Jan 31;23:14. doi: 10.1186/s12935-023-02853-6 (PMC9887786; doi:10.1186/s12935-023-02853-6)
Supplement: Supplementary file 4 — Additional file 4: LC-MS/MS raw data. [file 12935_2023_2853_MOESM4_ESM.xlsx]

## Sheet: Sheet1
	CAP		Sample Name	Sample Type	Analyte Concentration (ng/mL)	Dilution Factor	Analyte Peak Area (counts)	Analyte Peak Height (cps)	Area Ratio	IS Peak Area (counts)	IS Peak Height (cps)	Calculated Concentration (ng/mL)	Accuracy (%)	Acquisition Date		5-DFUR		Sample Name	Sample Type	Analyte Concentration (ng/mL)	Dilution Factor	Analyte Peak Area (counts)	Analyte Peak Height (cps)	Area Ratio	IS Peak Area (counts)	IS Peak Height (cps)	Calculated Concentration (ng/mL)	Accuracy (%)	Acquisition Date		5-DFUR1		Sample Name	Sample Type	Analyte Concentration (ng/mL)	Dilution Factor	Analyte Peak Area (counts)	Analyte Peak Height (cps)	Area Ratio	IS Peak Area (counts)	IS Peak Height (cps)	Calculated Concentration (ng/mL)	Accuracy (%)	Acquisition Date		5-DFCR		Sample Name	Sample Type
		41	hepg2-cell-2-1	Unknown	N/A	1	569000	35700	0.0391	14600000	850000	43.4	N/A	2018-06-16 19:12:39			41	hepg2-cell-2-1	Unknown	N/A	1	5640	349	0.000388	14600000	850000	0.145	N/A	2018-06-16 19:12:39			41	hepg2-cell-2-1	Unknown	N/A	1	0	0	0	14600000	850000	No Peak	N/A	2018-06-16 19:12:39			41	hepg2-cell-2-1	Unknown
		42	hepg2-cell-2-2	Unknown	N/A	1	493000	33200	0.0338	14600000	898000	37.3	N/A	2018-06-16 19:19:08			42	hepg2-cell-2-2	Unknown	N/A	1	2320	248	0.000159	14600000	898000	< 0	N/A	2018-06-16 19:19:08			42	hepg2-cell-2-2	Unknown	N/A	1	5610	405	0.000385	14600000	898000	< 0	N/A	2018-06-16 19:19:08			42	hepg2-cell-2-2	Unknown
		43	hepg2-cell-2-3	Unknown	N/A	1	522000	36100	0.0315	16600000	1050000	34.5	N/A	2018-06-16 19:25:34			43	hepg2-cell-2-3	Unknown	N/A	1	3350	214	0.000202	16600000	1050000	< 0	N/A	2018-06-16 19:25:34			43	hepg2-cell-2-3	Unknown	N/A	1	7690	485	0.000464	16600000	1050000	< 0	N/A	2018-06-16 19:25:34			43	hepg2-cell-2-3	Unknown
		44	hepg2-cell-2-4	Unknown	N/A	1	543000	38500	0.034	16000000	995000	37.4	N/A	2018-06-16 19:32:00			44	hepg2-cell-2-4	Unknown	N/A	1	3700	235	0.000231	16000000	995000	< 0	N/A	2018-06-16 19:32:00			44	hepg2-cell-2-4	Unknown	N/A	1	6170	415	0.000387	16000000	995000	< 0	N/A	2018-06-16 19:32:00			44	hepg2-cell-2-4	Unknown
		45	hepg2-cell-4-1	Unknown	N/A	1	588000	35400	0.0486	12100000	945000	54.7	N/A	2018-06-16 19:38:26			45	hepg2-cell-4-1	Unknown	N/A	1	3650	293	0.000302	12100000	945000	0.0274	N/A	2018-06-16 19:38:26			45	hepg2-cell-4-1	Unknown	N/A	1	9850	675	0.000815	12100000	945000	< 0	N/A	2018-06-16 19:38:26			45	hepg2-cell-4-1	Unknown
		46	hepg2-cell-4-2	Unknown	N/A	1	639000	38500	0.0554	11500000	889000	62.6	N/A	2018-06-16 19:44:54			46	hepg2-cell-4-2	Unknown	N/A	1	4060	285	0.000352	11500000	889000	0.0958	N/A	2018-06-16 19:44:54			46	hepg2-cell-4-2	Unknown	N/A	1	11700	678	0.00101	11500000	889000	0.139	N/A	2018-06-16 19:44:54			46	hepg2-cell-4-2	Unknown
		47	hepg2-cell-4-3	Unknown	N/A	1	882000	52100	0.071	12400000	854000	81.1	N/A	2018-06-16 19:51:18			47	hepg2-cell-4-3	Unknown	N/A	1	6430	409	0.000518	12400000	854000	0.324	N/A	2018-06-16 19:51:18			47	hepg2-cell-4-3	Unknown	N/A	1	15800	834	0.00128	12400000	854000	0.341	N/A	2018-06-16 19:51:18			47	hepg2-cell-4-3	Unknown
		48	hepg2-cell-4-4	Unknown	N/A	1	929000	55800	0.0736	12600000	822000	84.1	N/A	2018-06-16 19:57:45			48	hepg2-cell-4-4	Unknown	N/A	1	4490	447	0.000355	12600000	822000	0.101	N/A	2018-06-16 19:57:45			48	hepg2-cell-4-4	Unknown	N/A	1	11300	809	0.000891	12600000	822000	0.0475	N/A	2018-06-16 19:57:45			48	hepg2-cell-4-4	Unknown
		49	hepg2-cell-6-1	Unknown	N/A	1	264000	18000	0.0203	13000000	889000	21.3	N/A	2018-06-16 20:04:16			49	hepg2-cell-6-1	Unknown	N/A	1	2430	144	0.000187	13000000	889000	< 0	N/A	2018-06-16 20:04:16			49	hepg2-cell-6-1	Unknown	N/A	1	7840	396	0.000603	13000000	889000	< 0	N/A	2018-06-16 20:04:16			49	hepg2-cell-6-1	Unknown
		50	hepg2-cell-6-2	Unknown	N/A	1	287000	21000	0.0231	12400000	840000	24.5	N/A	2018-06-16 20:10:44			50	hepg2-cell-6-2	Unknown	N/A	1	1600	151	0.000129	12400000	840000	< 0	N/A	2018-06-16 20:10:44			50	hepg2-cell-6-2	Unknown	N/A	1	10900	712	0.000872	12400000	840000	0.0331	N/A	2018-06-16 20:10:44			50	hepg2-cell-6-2	Unknown
		51	hepg2-cell-6-3	Unknown	N/A	1	342000	22900	0.0256	13400000	828000	27.5	N/A	2018-06-16 20:17:12			51	hepg2-cell-6-3	Unknown	N/A	1	1780	150	0.000133	13400000	828000	< 0	N/A	2018-06-16 20:17:12			51	hepg2-cell-6-3	Unknown	N/A	1	13100	1670	0.000981	13400000	828000	0.116	N/A	2018-06-16 20:17:12			51	hepg2-cell-6-3	Unknown
		52	hepg2-cell-6-4	Unknown	N/A	1	321000	20200	0.0238	13500000	858000	25.5	N/A	2018-06-16 20:23:37			52	hepg2-cell-6-4	Unknown	N/A	1	2630	250	0.000195	13500000	858000	< 0	N/A	2018-06-16 20:23:37			52	hepg2-cell-6-4	Unknown	N/A	1	21200	1650	0.00157	13500000	858000	0.567	N/A	2018-06-16 20:23:37			52	hepg2-cell-6-4	Unknown
		53	hepg2-cell-12-1	Unknown	N/A	1	775000	49400	0.0662	11700000	881000	75.4	N/A	2018-06-16 20:30:05			53	hepg2-cell-12-1	Unknown	N/A	1	4920	354	0.00042	11700000	881000	0.189	N/A	2018-06-16 20:30:05			53	hepg2-cell-12-1	Unknown	N/A	1	10600	612	0.000903	11700000	881000	0.0563	N/A	2018-06-16 20:30:05			53	hepg2-cell-12-1	Unknown
		54	hepg2-cell-12-2	Unknown	N/A	1	780000	50000	0.0722	10800000	834000	82.5	N/A	2018-06-16 20:36:27			54	hepg2-cell-12-2	Unknown	N/A	1	5170	310	0.000479	10800000	834000	0.27	N/A	2018-06-16 20:36:27			54	hepg2-cell-12-2	Unknown	N/A	1	11800	754	0.00109	10800000	834000	0.202	N/A	2018-06-16 20:36:27			54	hepg2-cell-12-2	Unknown
		55	hepg2-cell-12-3	Unknown	N/A	1	1180000	69000	0.101	11700000	870000	116	N/A	2018-06-16 20:42:55			55	hepg2-cell-12-3	Unknown	N/A	1	7800	557	0.000667	11700000	870000	0.529	N/A	2018-06-16 20:42:55			55	hepg2-cell-12-3	Unknown	N/A	1	19500	938	0.00166	11700000	870000	0.637	N/A	2018-06-16 20:42:55			55	hepg2-cell-12-3	Unknown
		56	hepg2-cell-12-4	Unknown	N/A	1	1230000	75300	0.109	11300000	821000	126	N/A	2018-06-16 20:49:19			56	hepg2-cell-12-4	Unknown	N/A	1	7840	526	0.000692	11300000	821000	0.563	N/A	2018-06-16 20:49:19			56	hepg2-cell-12-4	Unknown	N/A	1	16200	1110	0.00143	11300000	821000	0.461	N/A	2018-06-16 20:49:19			56	hepg2-cell-12-4	Unknown
		57	hepg2-cell-24-1	Unknown	N/A	1	1600000	105000	0.146	10900000	908000	170	N/A	2018-06-16 20:55:46			57	hepg2-cell-24-1	Unknown	N/A	1	15500	1020	0.00141	10900000	908000	1.56	N/A	2018-06-16 20:55:46			57	hepg2-cell-24-1	Unknown	N/A	1	26600	1860	0.00243	10900000	908000	1.22	N/A	2018-06-16 20:55:46			57	hepg2-cell-24-1	Unknown
		58	hepg2-cell-24-2	Unknown	N/A	1	1710000	107000	0.164	10500000	847000	190	N/A	2018-06-16 21:02:14			58	hepg2-cell-24-2	Unknown	N/A	1	15600	1030	0.00149	10500000	847000	1.65	N/A	2018-06-16 21:02:14			58	hepg2-cell-24-2	Unknown	N/A	1	28800	2000	0.00275	10500000	847000	1.47	N/A	2018-06-16 21:02:14			58	hepg2-cell-24-2	Unknown
		59	hepg2-cell-24-3	Unknown	N/A	1	1840000	107000	0.167	11000000	867000	194	N/A	2018-06-16 21:08:40			59	hepg2-cell-24-3	Unknown	N/A	1	16100	1090	0.00145	11000000	867000	1.61	N/A	2018-06-16 21:08:40			59	hepg2-cell-24-3	Unknown	N/A	1	29600	2180	0.00268	11000000	867000	1.41	N/A	2018-06-16 21:08:40			59	hepg2-cell-24-3	Unknown
		60	hepg2-cell-24-4	Unknown	N/A	1	1810000	116000	0.169	10700000	862000	197	N/A	2018-06-16 21:15:08			60	hepg2-cell-24-4	Unknown	N/A	1	16300	1300	0.00152	10700000	862000	1.71	N/A	2018-06-16 21:15:08			60	hepg2-cell-24-4	Unknown	N/A	1	31700	2110	0.00296	10700000	862000	1.63	N/A	2018-06-16 21:15:08			60	hepg2-cell-24-4	Unknown
		61	hepg2-cell-48-1	Unknown	N/A	1	1890000	112000	0.167	11300000	872000	194	N/A	2018-06-16 21:21:34			61	hepg2-cell-48-1	Unknown	N/A	1	21700	1670	0.00192	11300000	872000	2.24	N/A	2018-06-16 21:21:34			61	hepg2-cell-48-1	Unknown	N/A	1	43800	3260	0.00386	11300000	872000	2.32	N/A	2018-06-16 21:21:34			61	hepg2-cell-48-1	Unknown
		62	hepg2-cell-48-2	Unknown	N/A	1	2030000	118000	0.183	11100000	891000	213	N/A	2018-06-16 21:27:58			62	hepg2-cell-48-2	Unknown	N/A	1	22900	1790	0.00207	11100000	891000	2.45	N/A	2018-06-16 21:27:58			62	hepg2-cell-48-2	Unknown	N/A	1	49400	3360	0.00445	11100000	891000	2.77	N/A	2018-06-16 21:27:58			62	hepg2-cell-48-2	Unknown
		63	hepg2-cell-48-3	Unknown	N/A	1	2060000	124000	0.172	12000000	876000	200	N/A	2018-06-16 21:34:27			63	hepg2-cell-48-3	Unknown	N/A	1	23400	1690	0.00194	12000000	876000	2.28	N/A	2018-06-16 21:34:27			63	hepg2-cell-48-3	Unknown	N/A	1	44600	3230	0.00371	12000000	876000	2.2	N/A	2018-06-16 21:34:27			63	hepg2-cell-48-3	Unknown
		64	hepg2-cell-48-4	Unknown	N/A	1	2100000	134000	0.176	11900000	908000	205	N/A	2018-06-16 21:40:54			64	hepg2-cell-48-4	Unknown	N/A	1	25800	1760	0.00217	11900000	908000	2.59	N/A	2018-06-16 21:40:54			64	hepg2-cell-48-4	Unknown	N/A	1	50400	3600	0.00424	11900000	908000	2.6	N/A	2018-06-16 21:40:54			64	hepg2-cell-48-4	Unknown
		75	hepg2-cell-2-1	Unknown	N/A	1	473000	31400	0.0329	14400000	972000	36.2	N/A	2018-06-16 23:17:34			75	hepg2-cell-2-1	Unknown	N/A	1	2680	159	0.000187	14400000	972000	< 0	N/A	2018-06-16 23:17:34			75	hepg2-cell-2-1	Unknown	N/A	1	9360	469	0.000652	14400000	972000	< 0	N/A	2018-06-16 23:17:34			75	hepg2-cell-2-1	Unknown
		76	hepg2-cell-2-2	Unknown	N/A	1	509000	34400	0.0358	14200000	954000	39.6	N/A	2018-06-16 23:24:02			76	hepg2-cell-2-2	Unknown	N/A	1	4200	251	0.000296	14200000	954000	0.0196	N/A	2018-06-16 23:24:02			76	hepg2-cell-2-2	Unknown	N/A	1	7910	485	0.000557	14200000	954000	< 0	N/A	2018-06-16 23:24:02			76	hepg2-cell-2-2	Unknown
		77	hepg2-cell-2-3	Unknown	N/A	1	506000	34600	0.031	16300000	1050000	33.9	N/A	2018-06-16 23:30:27			77	hepg2-cell-2-3	Unknown	N/A	1	2770	240	0.00017	16300000	1050000	< 0	N/A	2018-06-16 23:30:27			77	hepg2-cell-2-3	Unknown	N/A	1	6230	407	0.000381	16300000	1050000	< 0	N/A	2018-06-16 23:30:27			77	hepg2-cell-2-3	Unknown
		78	hepg2-cell-2-4	Unknown	N/A	1	516000	36500	0.0321	16100000	1010000	35.2	N/A	2018-06-16 23:36:51			78	hepg2-cell-2-4	Unknown	N/A	1	3570	281	0.000222	16100000	1010000	< 0	N/A	2018-06-16 23:36:51			78	hepg2-cell-2-4	Unknown	N/A	1	7720	534	0.00048	16100000	1010000	< 0	N/A	2018-06-16 23:36:51			78	hepg2-cell-2-4	Unknown
		79	hepg2-cell-4-1	Unknown	N/A	1	582000	36200	0.0476	12200000	952000	53.5	N/A	2018-06-16 23:43:20			79	hepg2-cell-4-1	Unknown	N/A	1	3800	253	0.000311	12200000	952000	0.0406	N/A	2018-06-16 23:43:20			79	hepg2-cell-4-1	Unknown	N/A	1	12600	705	0.00104	12200000	952000	0.157	N/A	2018-06-16 23:43:20			79	hepg2-cell-4-1	Unknown
		80	hepg2-cell-4-2	Unknown	N/A	1	653000	36700	0.054	12100000	932000	61	N/A	2018-06-16 23:49:45			80	hepg2-cell-4-2	Unknown	N/A	1	4200	300	0.000348	12100000	932000	0.0903	N/A	2018-06-16 23:49:45			80	hepg2-cell-4-2	Unknown	N/A	1	10200	625	0.000842	12100000	932000	0.00982	N/A	2018-06-16 23:49:45			80	hepg2-cell-4-2	Unknown
		81	hepg2-cell-4-3	Unknown	N/A	1	922000	53600	0.0723	12800000	925000	82.5	N/A	2018-06-16 23:56:14			81	hepg2-cell-4-3	Unknown	N/A	1	5200	355	0.000407	12800000	925000	0.172	N/A	2018-06-16 23:56:14			81	hepg2-cell-4-3	Unknown	N/A	1	11000	714	0.000862	12800000	925000	0.0248	N/A	2018-06-16 23:56:14			81	hepg2-cell-4-3	Unknown
		82	hepg2-cell-4-4	Unknown	N/A	1	963000	57800	0.0768	12500000	891000	87.9	N/A	2018-06-17 00:02:41			82	hepg2-cell-4-4	Unknown	N/A	1	4550	310	0.000362	12500000	891000	0.111	N/A	2018-06-17 00:02:41			82	hepg2-cell-4-4	Unknown	N/A	1	11100	719	0.000884	12500000	891000	0.0421	N/A	2018-06-17 00:02:41			82	hepg2-cell-4-4	Unknown
		83	hepg2-cell-6-1	Unknown	N/A	1	256000	15500	0.0194	13200000	966000	20.2	N/A	2018-06-17 00:09:09			83	hepg2-cell-6-1	Unknown	N/A	1	1190	94.8	8.98e-05	13200000	966000	< 0	N/A	2018-06-17 00:09:09			83	hepg2-cell-6-1	Unknown	N/A	1	4550	269	0.000343	13200000	966000	< 0	N/A	2018-06-17 00:09:09			83	hepg2-cell-6-1	Unknown
		84	hepg2-cell-6-2	Unknown	N/A	1	282000	18000	0.0224	12600000	948000	23.8	N/A	2018-06-17 00:15:37			84	hepg2-cell-6-2	Unknown	N/A	1	2420	177	0.000193	12600000	948000	< 0	N/A	2018-06-17 00:15:37			84	hepg2-cell-6-2	Unknown	N/A	1	9200	614	0.000732	12600000	948000	< 0	N/A	2018-06-17 00:15:37			84	hepg2-cell-6-2	Unknown
		85	hepg2-cell-6-3	Unknown	N/A	1	366000	23000	0.0278	13200000	881000	30.2	N/A	2018-06-17 00:22:04			85	hepg2-cell-6-3	Unknown	N/A	1	1770	137	0.000134	13200000	881000	< 0	N/A	2018-06-17 00:22:04			85	hepg2-cell-6-3	Unknown	N/A	1	11900	941	0.000902	13200000	881000	0.0559	N/A	2018-06-17 00:22:04			85	hepg2-cell-6-3	Unknown
		86	hepg2-cell-6-4	Unknown	N/A	1	321000	20700	0.0239	13400000	896000	25.6	N/A	2018-06-17 00:28:32			86	hepg2-cell-6-4	Unknown	N/A	1	2070	158	0.000154	13400000	896000	< 0	N/A	2018-06-17 00:28:32			86	hepg2-cell-6-4	Unknown	N/A	1	13000	1050	0.000967	13400000	896000	0.105	N/A	2018-06-17 00:28:32			86	hepg2-cell-6-4	Unknown
		87	hepg2-cell-12-1	Unknown	N/A	1	831000	50100	0.0664	12500000	990000	75.7	N/A	2018-06-17 00:34:58			87	hepg2-cell-12-1	Unknown	N/A	1	4670	316	0.000373	12500000	990000	0.126	N/A	2018-06-17 00:34:58			87	hepg2-cell-12-1	Unknown	N/A	1	10300	698	0.000823	12500000	990000	< 0	N/A	2018-06-17 00:34:58			87	hepg2-cell-12-1	Unknown
		88	hepg2-cell-12-2	Unknown	N/A	1	877000	54300	0.0764	11500000	911000	87.4	N/A	2018-06-17 00:41:23			88	hepg2-cell-12-2	Unknown	N/A	1	5070	416	0.000441	11500000	911000	0.219	N/A	2018-06-17 00:41:23			88	hepg2-cell-12-2	Unknown	N/A	1	11700	716	0.00102	11500000	911000	0.144	N/A	2018-06-17 00:41:23			88	hepg2-cell-12-2	Unknown
		89	hepg2-cell-12-3	Unknown	N/A	1	1170000	75000	0.0949	12300000	928000	109	N/A	2018-06-17 00:47:46			89	hepg2-cell-12-3	Unknown	N/A	1	6810	566	0.000554	12300000	928000	0.374	N/A	2018-06-17 00:47:46			89	hepg2-cell-12-3	Unknown	N/A	1	18800	1180	0.00153	12300000	928000	0.536	N/A	2018-06-17 00:47:46			89	hepg2-cell-12-3	Unknown
		90	hepg2-cell-12-4	Unknown	N/A	1	1170000	70800	0.104	11200000	847000	120	N/A	2018-06-17 00:54:15			90	hepg2-cell-12-4	Unknown	N/A	1	7280	529	0.000647	11200000	847000	0.502	N/A	2018-06-17 00:54:15			90	hepg2-cell-12-4	Unknown	N/A	1	14500	1020	0.00129	11200000	847000	0.351	N/A	2018-06-17 00:54:15			90	hepg2-cell-12-4	Unknown
		91	hepg2-cell-24-1	Unknown	N/A	1	1610000	99300	0.146	11100000	909000	169	N/A	2018-06-17 01:00:41			91	hepg2-cell-24-1	Unknown	N/A	1	13800	1130	0.00125	11100000	909000	1.33	N/A	2018-06-17 01:00:41			91	hepg2-cell-24-1	Unknown	N/A	1	25700	1880	0.00233	11100000	909000	1.14	N/A	2018-06-17 01:00:41			91	hepg2-cell-24-1	Unknown
		92	hepg2-cell-24-2	Unknown	N/A	1	1830000	116000	0.166	11000000	934000	193	N/A	2018-06-17 01:07:07			92	hepg2-cell-24-2	Unknown	N/A	1	14600	1110	0.00132	11000000	934000	1.43	N/A	2018-06-17 01:07:07			92	hepg2-cell-24-2	Unknown	N/A	1	28500	2200	0.00259	11000000	934000	1.34	N/A	2018-06-17 01:07:07			92	hepg2-cell-24-2	Unknown
		93	hepg2-cell-24-3	Unknown	N/A	1	1870000	111000	0.165	11400000	918000	192	N/A	2018-06-17 01:13:33			93	hepg2-cell-24-3	Unknown	N/A	1	15200	1120	0.00133	11400000	918000	1.44	N/A	2018-06-17 01:13:33			93	hepg2-cell-24-3	Unknown	N/A	1	32500	2330	0.00285	11400000	918000	1.55	N/A	2018-06-17 01:13:33			93	hepg2-cell-24-3	Unknown
		94	hepg2-cell-24-4	Unknown	N/A	1	1890000	123000	0.171	11100000	892000	198	N/A	2018-06-17 01:19:58			94	hepg2-cell-24-4	Unknown	N/A	1	15400	1200	0.00139	11100000	892000	1.52	N/A	2018-06-17 01:19:58			94	hepg2-cell-24-4	Unknown	N/A	1	33300	2070	0.00301	11100000	892000	1.66	N/A	2018-06-17 01:19:58			94	hepg2-cell-24-4	Unknown
		95	hepg2-cell-48-1	Unknown	N/A	1	2000000	119000	0.168	11900000	960000	195	N/A	2018-06-17 01:26:26			95	hepg2-cell-48-1	Unknown	N/A	1	22400	1720	0.00188	11900000	960000	2.19	N/A	2018-06-17 01:26:26			95	hepg2-cell-48-1	Unknown	N/A	1	46800	3160	0.00392	11900000	960000	2.36	N/A	2018-06-17 01:26:26			95	hepg2-cell-48-1	Unknown
		96	hepg2-cell-48-2	Unknown	N/A	1	2030000	122000	0.182	11200000	884000	212	N/A	2018-06-17 01:32:53			96	hepg2-cell-48-2	Unknown	N/A	1	24400	1830	0.00218	11200000	884000	2.6	N/A	2018-06-17 01:32:53			96	hepg2-cell-48-2	Unknown	N/A	1	47900	3150	0.00429	11200000	884000	2.64	N/A	2018-06-17 01:32:53			96	hepg2-cell-48-2	Unknown
		97	hepg2-cell-48-3	Unknown	N/A	1	2150000	127000	0.172	12400000	1020000	201	N/A	2018-06-17 01:39:18			97	hepg2-cell-48-3	Unknown	N/A	1	21500	1900	0.00173	12400000	1020000	1.99	N/A	2018-06-17 01:39:18			97	hepg2-cell-48-3	Unknown	N/A	1	48400	3470	0.00389	12400000	1020000	2.34	N/A	2018-06-17 01:39:18			97	hepg2-cell-48-3	Unknown
		98	hepg2-cell-48-4	Unknown	N/A	1	2100000	121000	0.178	11800000	892000	207	N/A	2018-06-17 01:45:45			98	hepg2-cell-48-4	Unknown	N/A	1	25600	1870	0.00217	11800000	892000	2.59	N/A	2018-06-17 01:45:45			98	hepg2-cell-48-4	Unknown	N/A	1	52900	3750	0.00449	11800000	892000	2.79	N/A	2018-06-17 01:45:45			98	hepg2-cell-48-4	Unknown
		109	lovo-cell-2h-0-1	Unknown	N/A	1	241000	17200	0.0155	15600000	1040000	15.6	N/A	2018-06-17 03:35:19			109	lovo-cell-2h-0-1	Unknown	N/A	1	3330	284	0.000213	15600000	1040000	< 0	N/A	2018-06-17 03:35:19			109	lovo-cell-2h-0-1	Unknown	N/A	1	5940	376	0.000381	15600000	1040000	< 0	N/A	2018-06-17 03:35:19			109	lovo-cell-2h-0-1	Unknown
		110	lovo-cell-2h-0-2	Unknown	N/A	1	229000	16900	0.0152	15000000	932000	15.3	N/A	2018-06-17 03:41:44			110	lovo-cell-2h-0-2	Unknown	N/A	1	5110	431	0.00034	15000000	932000	0.0801	N/A	2018-06-17 03:41:44			110	lovo-cell-2h-0-2	Unknown	N/A	1	11500	814	0.000767	15000000	932000	< 0	N/A	2018-06-17 03:41:44			110	lovo-cell-2h-0-2	Unknown
		111	lovo-cell-2h-0-3	Unknown	N/A	1	270000	19300	0.017	15900000	1020000	17.4	N/A	2018-06-17 03:48:12			111	lovo-cell-2h-0-3	Unknown	N/A	1	958	60.8	6.05e-05	15900000	1020000	< 0	N/A	2018-06-17 03:48:12			111	lovo-cell-2h-0-3	Unknown	N/A	1	1790	158	0.000113	15900000	1020000	< 0	N/A	2018-06-17 03:48:12			111	lovo-cell-2h-0-3	Unknown
		112	lovo-cell-2h-0-4	Unknown	N/A	1	279000	20800	0.0162	17200000	1060000	16.5	N/A	2018-06-17 03:54:39			112	lovo-cell-2h-0-4	Unknown	N/A	1	585	71.4	3.4e-05	17200000	1060000	< 0	N/A	2018-06-17 03:54:39			112	lovo-cell-2h-0-4	Unknown	N/A	1	1840	155	0.000107	17200000	1060000	< 0	N/A	2018-06-17 03:54:39			112	lovo-cell-2h-0-4	Unknown
		113	lovo-cell-2h-24-1	Unknown	N/A	1	271000	19500	0.0166	16300000	1090000	16.9	N/A	2018-06-17 04:01:07			113	lovo-cell-2h-24-1	Unknown	N/A	1	2750	178	0.000168	16300000	1090000	< 0	N/A	2018-06-17 04:01:07			113	lovo-cell-2h-24-1	Unknown	N/A	1	3330	250	0.000204	16300000	1090000	< 0	N/A	2018-06-17 04:01:07			113	lovo-cell-2h-24-1	Unknown
		114	lovo-cell-2h-24-2	Unknown	N/A	1	281000	21200	0.0169	16600000	1080000	17.3	N/A	2018-06-17 04:07:34			114	lovo-cell-2h-24-2	Unknown	N/A	1	1960	157	0.000118	16600000	1080000	< 0	N/A	2018-06-17 04:07:34			114	lovo-cell-2h-24-2	Unknown	N/A	1	3500	294	0.000211	16600000	1080000	< 0	N/A	2018-06-17 04:07:34			114	lovo-cell-2h-24-2	Unknown
		115	lovo-cell-2h-24-3	Unknown	N/A	1	314000	21900	0.0179	17600000	1140000	18.4	N/A	2018-06-17 04:14:01			115	lovo-cell-2h-24-3	Unknown	N/A	1	2180	167	0.000124	17600000	1140000	< 0	N/A	2018-06-17 04:14:01			115	lovo-cell-2h-24-3	Unknown	N/A	1	5460	350	0.000311	17600000	1140000	< 0	N/A	2018-06-17 04:14:01			115	lovo-cell-2h-24-3	Unknown
		116	lovo-cell-2h-24-4	Unknown	N/A	1	305000	21000	0.0177	17300000	1150000	18.2	N/A	2018-06-17 04:20:24			116	lovo-cell-2h-24-4	Unknown	N/A	1	2130	182	0.000123	17300000	1150000	< 0	N/A	2018-06-17 04:20:24			116	lovo-cell-2h-24-4	Unknown	N/A	1	4560	325	0.000264	17300000	1150000	< 0	N/A	2018-06-17 04:20:24			116	lovo-cell-2h-24-4	Unknown
		117	lovo-cell-4h-0-1	Unknown	N/A	1	387000	22000	0.0297	13000000	909000	32.4	N/A	2018-06-17 04:26:49			117	lovo-cell-4h-0-1	Unknown	N/A	1	1080	92.7	8.31e-05	13000000	909000	< 0	N/A	2018-06-17 04:26:49			117	lovo-cell-4h-0-1	Unknown	N/A	1	5010	357	0.000385	13000000	909000	< 0	N/A	2018-06-17 04:26:49			117	lovo-cell-4h-0-1	Unknown
		118	lovo-cell-4h-0-2	Unknown	N/A	1	416000	23300	0.0314	13200000	915000	34.4	N/A	2018-06-17 04:33:15			118	lovo-cell-4h-0-2	Unknown	N/A	1	1190	84.6	9e-05	13200000	915000	< 0	N/A	2018-06-17 04:33:15			118	lovo-cell-4h-0-2	Unknown	N/A	1	1820	203	0.000137	13200000	915000	< 0	N/A	2018-06-17 04:33:15			118	lovo-cell-4h-0-2	Unknown
		119	lovo-cell-4h-0-3	Unknown	N/A	1	567000	36200	0.0444	12800000	875000	49.7	N/A	2018-06-17 04:39:43			119	lovo-cell-4h-0-3	Unknown	N/A	1	899	97.2	7.03e-05	12800000	875000	< 0	N/A	2018-06-17 04:39:43			119	lovo-cell-4h-0-3	Unknown	N/A	1	6420	685	0.000502	12800000	875000	< 0	N/A	2018-06-17 04:39:43			119	lovo-cell-4h-0-3	Unknown
		120	lovo-cell-4h-0-4	Unknown	N/A	1	612000	39900	0.0471	13000000	829000	52.9	N/A	2018-06-17 04:46:09			120	lovo-cell-4h-0-4	Unknown	N/A	1	1520	150	0.000117	13000000	829000	< 0	N/A	2018-06-17 04:46:09			120	lovo-cell-4h-0-4	Unknown	N/A	1	9130	871	0.000703	13000000	829000	< 0	N/A	2018-06-17 04:46:09			120	lovo-cell-4h-0-4	Unknown
		121	lovo-cell-4h-24-1	Unknown	N/A	1	423000	26500	0.0302	14000000	917000	32.9	N/A	2018-06-17 04:52:33			121	lovo-cell-4h-24-1	Unknown	N/A	1	4330	281	0.000308	14000000	917000	0.0365	N/A	2018-06-17 04:52:33			121	lovo-cell-4h-24-1	Unknown	N/A	1	7750	764	0.000552	14000000	917000	< 0	N/A	2018-06-17 04:52:33			121	lovo-cell-4h-24-1	Unknown
		122	lovo-cell-4h-24-2	Unknown	N/A	1	429000	27100	0.0303	14200000	914000	33	N/A	2018-06-17 04:59:01			122	lovo-cell-4h-24-2	Unknown	N/A	1	4600	327	0.000325	14200000	914000	0.0587	N/A	2018-06-17 04:59:01			122	lovo-cell-4h-24-2	Unknown	N/A	1	6900	558	0.000487	14200000	914000	< 0	N/A	2018-06-17 04:59:01			122	lovo-cell-4h-24-2	Unknown
		123	lovo-cell-4h-24-3	Unknown	N/A	1	531000	35700	0.0358	14800000	929000	39.5	N/A	2018-06-17 05:05:28			123	lovo-cell-4h-24-3	Unknown	N/A	1	4150	339	0.00028	14800000	929000	< 0	N/A	2018-06-17 05:05:28			123	lovo-cell-4h-24-3	Unknown	N/A	1	7370	612	0.000497	14800000	929000	< 0	N/A	2018-06-17 05:05:28			123	lovo-cell-4h-24-3	Unknown
		124	lovo-cell-4h-24-4	Unknown	N/A	1	512000	35500	0.0349	14700000	985000	38.5	N/A	2018-06-17 05:11:55			124	lovo-cell-4h-24-4	Unknown	N/A	1	4430	311	0.000302	14700000	985000	0.027	N/A	2018-06-17 05:11:55			124	lovo-cell-4h-24-4	Unknown	N/A	1	7520	548	0.000512	14700000	985000	< 0	N/A	2018-06-17 05:11:55			124	lovo-cell-4h-24-4	Unknown
		125	lovo-cell-4h-48-1	Unknown	N/A	1	438000	30200	0.0295	14800000	981000	32.1	N/A	2018-06-17 05:18:22			125	lovo-cell-4h-48-1	Unknown	N/A	1	7300	582	0.000492	14800000	981000	0.288	N/A	2018-06-17 05:18:22			125	lovo-cell-4h-48-1	Unknown	N/A	1	13300	1000	0.000897	14800000	981000	0.0521	N/A	2018-06-17 05:18:22			125	lovo-cell-4h-48-1	Unknown
		126	lovo-cell-4h-48-2	Unknown	N/A	1	461000	31300	0.0335	13800000	887000	36.8	N/A	2018-06-17 05:24:50			126	lovo-cell-4h-48-2	Unknown	N/A	1	6320	513	0.000459	13800000	887000	0.244	N/A	2018-06-17 05:24:50			126	lovo-cell-4h-48-2	Unknown	N/A	1	15200	1150	0.00111	13800000	887000	0.212	N/A	2018-06-17 05:24:50			126	lovo-cell-4h-48-2	Unknown
		127	lovo-cell-4h-48-3	Unknown	N/A	1	385000	25100	0.0331	11600000	857000	36.3	N/A	2018-06-17 05:31:15			127	lovo-cell-4h-48-3	Unknown	N/A	1	7460	646	0.00064	11600000	857000	0.492	N/A	2018-06-17 05:31:15			127	lovo-cell-4h-48-3	Unknown	N/A	1	12400	912	0.00106	11600000	857000	0.177	N/A	2018-06-17 05:31:15			127	lovo-cell-4h-48-3	Unknown
		128	lovo-cell-4h-48-4	Unknown	N/A	1	394000	25200	0.0336	11700000	906000	36.9	N/A	2018-06-17 05:37:42			128	lovo-cell-4h-48-4	Unknown	N/A	1	6950	592	0.000592	11700000	906000	0.426	N/A	2018-06-17 05:37:42			128	lovo-cell-4h-48-4	Unknown	N/A	1	14400	1090	0.00123	11700000	906000	0.303	N/A	2018-06-17 05:37:42			128	lovo-cell-4h-48-4	Unknown
		129	lovo-cell-6h-0-1	Unknown	N/A	1	142000	10200	0.0104	13600000	920000	9.61	N/A	2018-06-17 05:44:06			129	lovo-cell-6h-0-1	Unknown	N/A	1	1020	94.5	7.51e-05	13600000	920000	< 0	N/A	2018-06-17 05:44:06			129	lovo-cell-6h-0-1	Unknown	N/A	1	2920	401	0.000215	13600000	920000	< 0	N/A	2018-06-17 05:44:06			129	lovo-cell-6h-0-1	Unknown
		130	lovo-cell-6h-0-2	Unknown	N/A	1	190000	13600	0.0142	13300000	909000	14.1	N/A	2018-06-17 05:50:34			130	lovo-cell-6h-0-2	Unknown	N/A	1	564	70.3	4.22e-05	13300000	909000	< 0	N/A	2018-06-17 05:50:34			130	lovo-cell-6h-0-2	Unknown	N/A	1	1360	179	0.000102	13300000	909000	< 0	N/A	2018-06-17 05:50:34			130	lovo-cell-6h-0-2	Unknown
		131	lovo-cell-6h-0-3	Unknown	N/A	1	213000	14000	0.0159	13400000	897000	16.1	N/A	2018-06-17 05:57:01			131	lovo-cell-6h-0-3	Unknown	N/A	1	330	47.5	2.47e-05	13400000	897000	< 0	N/A	2018-06-17 05:57:01			131	lovo-cell-6h-0-3	Unknown	N/A	1	2060	191	0.000154	13400000	897000	< 0	N/A	2018-06-17 05:57:01			131	lovo-cell-6h-0-3	Unknown
		132	lovo-cell-6h-0-4	Unknown	N/A	1	174000	11600	0.0136	12800000	871000	13.4	N/A	2018-06-17 06:03:26			132	lovo-cell-6h-0-4	Unknown	N/A	1	886	91.6	6.92e-05	12800000	871000	< 0	N/A	2018-06-17 06:03:26			132	lovo-cell-6h-0-4	Unknown	N/A	1	1560	153	0.000121	12800000	871000	< 0	N/A	2018-06-17 06:03:26			132	lovo-cell-6h-0-4	Unknown
		143	lovo-cell-6h-24-1	Unknown	N/A	1	141000	8440	0.0112	12500000	864000	10.6	N/A	2018-06-17 10:44:56			143	lovo-cell-6h-24-1	Unknown	N/A	1	5290	202	0.000421	12500000	864000	0.192	N/A	2018-06-17 10:44:56			143	lovo-cell-6h-24-1	Unknown	N/A	1	4740	395	0.000378	12500000	864000	< 0	N/A	2018-06-17 10:44:56			143	lovo-cell-6h-24-1	Unknown
		144	lovo-cell-6h-24-2	Unknown	N/A	1	169000	10200	0.0141	12000000	863000	14	N/A	2018-06-17 10:51:22			144	lovo-cell-6h-24-2	Unknown	N/A	1	1590	151	0.000133	12000000	863000	< 0	N/A	2018-06-17 10:51:22			144	lovo-cell-6h-24-2	Unknown	N/A	1	6290	410	0.000525	12000000	863000	< 0	N/A	2018-06-17 10:51:22			144	lovo-cell-6h-24-2	Unknown
		145	lovo-cell-6h-24-3	Unknown	N/A	1	217000	13300	0.0183	11900000	873000	18.9	N/A	2018-06-17 10:57:49			145	lovo-cell-6h-24-3	Unknown	N/A	1	3100	210	0.000261	11900000	873000	< 0	N/A	2018-06-17 10:57:49			145	lovo-cell-6h-24-3	Unknown	N/A	1	5620	383	0.000473	11900000	873000	< 0	N/A	2018-06-17 10:57:49			145	lovo-cell-6h-24-3	Unknown
		146	lovo-cell-6h-24-4	Unknown	N/A	1	220000	14800	0.0184	11900000	838000	19	N/A	2018-06-17 11:04:16			146	lovo-cell-6h-24-4	Unknown	N/A	1	2410	233	0.000202	11900000	838000	< 0	N/A	2018-06-17 11:04:16			146	lovo-cell-6h-24-4	Unknown	N/A	1	7640	510	0.00064	11900000	838000	< 0	N/A	2018-06-17 11:04:16			146	lovo-cell-6h-24-4	Unknown
		147	lovo-cell-6h-48-1	Unknown	N/A	1	199000	12600	0.017	11700000	889000	17.4	N/A	2018-06-17 11:10:39			147	lovo-cell-6h-48-1	Unknown	N/A	1	3620	277	0.000311	11700000	889000	0.0393	N/A	2018-06-17 11:10:39			147	lovo-cell-6h-48-1	Unknown	N/A	1	8640	721	0.00074	11700000	889000	< 0	N/A	2018-06-17 11:10:39			147	lovo-cell-6h-48-1	Unknown
		148	lovo-cell-6h-48-2	Unknown	N/A	1	211000	13400	0.0176	11900000	868000	18.1	N/A	2018-06-17 11:17:09			148	lovo-cell-6h-48-2	Unknown	N/A	1	4630	362	0.000388	11900000	868000	0.145	N/A	2018-06-17 11:17:09			148	lovo-cell-6h-48-2	Unknown	N/A	1	7720	691	0.000646	11900000	868000	< 0	N/A	2018-06-17 11:17:09			148	lovo-cell-6h-48-2	Unknown
		149	lovo-cell-6h-48-3	Unknown	N/A	1	250000	15600	0.0221	11300000	826000	23.4	N/A	2018-06-17 11:23:33			149	lovo-cell-6h-48-3	Unknown	N/A	1	3580	314	0.000317	11300000	826000	0.0476	N/A	2018-06-17 11:23:33			149	lovo-cell-6h-48-3	Unknown	N/A	1	9800	804	0.000867	11300000	826000	0.0292	N/A	2018-06-17 11:23:33			149	lovo-cell-6h-48-3	Unknown
		150	lovo-cell-6h-48-4	Unknown	N/A	1	236000	15500	0.0211	11200000	862000	22.2	N/A	2018-06-17 11:30:00			150	lovo-cell-6h-48-4	Unknown	N/A	1	3970	362	0.000355	11200000	862000	0.1	N/A	2018-06-17 11:30:00			150	lovo-cell-6h-48-4	Unknown	N/A	1	9920	827	0.000887	11200000	862000	0.0444	N/A	2018-06-17 11:30:00			150	lovo-cell-6h-48-4	Unknown
		151	lovo-cell-12h-0-1	Unknown	N/A	1	444000	28900	0.0376	11800000	891000	41.7	N/A	2018-06-17 11:36:29			151	lovo-cell-12h-0-1	Unknown	N/A	1	3220	237	0.000273	11800000	891000	< 0	N/A	2018-06-17 11:36:29			151	lovo-cell-12h-0-1	Unknown	N/A	1	5750	432	0.000487	11800000	891000	< 0	N/A	2018-06-17 11:36:29			151	lovo-cell-12h-0-1	Unknown
		152	lovo-cell-12h-0-2	Unknown	N/A	1	491000	31900	0.0428	11500000	836000	47.8	N/A	2018-06-17 11:42:56			152	lovo-cell-12h-0-2	Unknown	N/A	1	3860	242	0.000337	11500000	836000	0.0757	N/A	2018-06-17 11:42:56			152	lovo-cell-12h-0-2	Unknown	N/A	1	8370	557	0.00073	11500000	836000	< 0	N/A	2018-06-17 11:42:56			152	lovo-cell-12h-0-2	Unknown
		153	lovo-cell-12h-0-3	Unknown	N/A	1	720000	45200	0.0659	10900000	810000	75	N/A	2018-06-17 11:49:23			153	lovo-cell-12h-0-3	Unknown	N/A	1	4690	388	0.000429	10900000	810000	0.202	N/A	2018-06-17 11:49:23			153	lovo-cell-12h-0-3	Unknown	N/A	1	232	46.8	2.12e-05	10900000	810000	< 0	N/A	2018-06-17 11:49:23			153	lovo-cell-12h-0-3	Unknown
		154	lovo-cell-12h-0-4	Unknown	N/A	1	722000	44800	0.0628	11500000	870000	71.3	N/A	2018-06-17 11:55:48			154	lovo-cell-12h-0-4	Unknown	N/A	1	3450	310	0.0003	11500000	870000	0.0247	N/A	2018-06-17 11:55:48			154	lovo-cell-12h-0-4	Unknown	N/A	1	8740	579	0.000759	11500000	870000	< 0	N/A	2018-06-17 11:55:48			154	lovo-cell-12h-0-4	Unknown
		155	lovo-cell-12h-24-1	Unknown	N/A	1	455000	29700	0.0358	12700000	857000	39.5	N/A	2018-06-17 12:02:17			155	lovo-cell-12h-24-1	Unknown	N/A	1	6340	454	0.000499	12700000	857000	0.298	N/A	2018-06-17 12:02:17			155	lovo-cell-12h-24-1	Unknown	N/A	1	12000	983	0.000941	12700000	857000	0.0851	N/A	2018-06-17 12:02:17			155	lovo-cell-12h-24-1	Unknown
		156	lovo-cell-12h-24-2	Unknown	N/A	1	475000	29100	0.0383	12400000	904000	42.5	N/A	2018-06-17 12:08:39			156	lovo-cell-12h-24-2	Unknown	N/A	1	5940	412	0.000479	12400000	904000	0.271	N/A	2018-06-17 12:08:39			156	lovo-cell-12h-24-2	Unknown	N/A	1	12000	920	0.00097	12400000	904000	0.107	N/A	2018-06-17 12:08:39			156	lovo-cell-12h-24-2	Unknown
		157	lovo-cell-12h-24-3	Unknown	N/A	1	456000	29200	0.036	12700000	901000	39.8	N/A	2018-06-17 12:15:07			157	lovo-cell-12h-24-3	Unknown	N/A	1	5240	421	0.000414	12700000	901000	0.182	N/A	2018-06-17 12:15:07			157	lovo-cell-12h-24-3	Unknown	N/A	1	11200	852	0.000883	12700000	901000	0.041	N/A	2018-06-17 12:15:07			157	lovo-cell-12h-24-3	Unknown
		158	lovo-cell-12h-24-4	Unknown	N/A	1	457000	29500	0.035	13100000	926000	38.6	N/A	2018-06-17 12:21:34			158	lovo-cell-12h-24-4	Unknown	N/A	1	5840	456	0.000447	13100000	926000	0.226	N/A	2018-06-17 12:21:34			158	lovo-cell-12h-24-4	Unknown	N/A	1	10900	886	0.000838	13100000	926000	0.00676	N/A	2018-06-17 12:21:34			158	lovo-cell-12h-24-4	Unknown
		159	lovo-cell-12h-48-1	Unknown	N/A	1	400000	25500	0.0318	12600000	842000	34.8	N/A	2018-06-17 12:28:01			159	lovo-cell-12h-48-1	Unknown	N/A	1	7580	568	0.000602	12600000	842000	0.439	N/A	2018-06-17 12:28:01			159	lovo-cell-12h-48-1	Unknown	N/A	1	18100	1350	0.00143	12600000	842000	0.462	N/A	2018-06-17 12:28:01			159	lovo-cell-12h-48-1	Unknown
		160	lovo-cell-12h-48-2	Unknown	N/A	1	406000	25300	0.0329	12400000	859000	36.1	N/A	2018-06-17 12:34:27			160	lovo-cell-12h-48-2	Unknown	N/A	1	7570	645	0.000612	12400000	859000	0.453	N/A	2018-06-17 12:34:27			160	lovo-cell-12h-48-2	Unknown	N/A	1	19500	1320	0.00158	12400000	859000	0.571	N/A	2018-06-17 12:34:27			160	lovo-cell-12h-48-2	Unknown
		161	lovo-cell-12h-48-3	Unknown	N/A	1	471000	29100	0.0372	12700000	865000	41.2	N/A	2018-06-17 12:40:54			161	lovo-cell-12h-48-3	Unknown	N/A	1	6260	466	0.000495	12700000	865000	0.292	N/A	2018-06-17 12:40:54			161	lovo-cell-12h-48-3	Unknown	N/A	1	16600	1220	0.00131	12700000	865000	0.37	N/A	2018-06-17 12:40:54			161	lovo-cell-12h-48-3	Unknown
		162	lovo-cell-12h-48-4	Unknown	N/A	1	453000	29500	0.0355	12800000	877000	39.3	N/A	2018-06-17 12:47:22			162	lovo-cell-12h-48-4	Unknown	N/A	1	5640	485	0.000442	12800000	877000	0.22	N/A	2018-06-17 12:47:22			162	lovo-cell-12h-48-4	Unknown	N/A	1	16900	1170	0.00133	12800000	877000	0.381	N/A	2018-06-17 12:47:22			162	lovo-cell-12h-48-4	Unknown
		163	lovo-cell-24h-0-1	Unknown	N/A	1	608000	39900	0.0566	10800000	832000	64	N/A	2018-06-17 12:53:50			163	lovo-cell-24h-0-1	Unknown	N/A	1	4890	415	0.000454	10800000	832000	0.237	N/A	2018-06-17 12:53:50			163	lovo-cell-24h-0-1	Unknown	N/A	1	14200	1070	0.00132	10800000	832000	0.378	N/A	2018-06-17 12:53:50			163	lovo-cell-24h-0-1	Unknown
		164	lovo-cell-24h-0-2	Unknown	N/A	1	598000	38300	0.0565	10600000	842000	64	N/A	2018-06-17 13:00:12			164	lovo-cell-24h-0-2	Unknown	N/A	1	6080	415	0.000575	10600000	842000	0.402	N/A	2018-06-17 13:00:12			164	lovo-cell-24h-0-2	Unknown	N/A	1	12000	1040	0.00114	10600000	842000	0.235	N/A	2018-06-17 13:00:12			164	lovo-cell-24h-0-2	Unknown
		165	lovo-cell-24h-0-3	Unknown	N/A	1	702000	45100	0.0615	11400000	856000	69.8	N/A	2018-06-17 13:06:39			165	lovo-cell-24h-0-3	Unknown	N/A	1	6210	471	0.000544	11400000	856000	0.359	N/A	2018-06-17 13:06:39			165	lovo-cell-24h-0-3	Unknown	N/A	1	14300	1110	0.00125	11400000	856000	0.324	N/A	2018-06-17 13:06:39			165	lovo-cell-24h-0-3	Unknown
		166	lovo-cell-24h-0-4	Unknown	N/A	1	713000	44900	0.0613	11600000	866000	69.6	N/A	2018-06-17 13:13:07			166	lovo-cell-24h-0-4	Unknown	N/A	1	6080	455	0.000523	11600000	866000	0.33	N/A	2018-06-17 13:13:07			166	lovo-cell-24h-0-4	Unknown	N/A	1	14700	1050	0.00127	11600000	866000	0.334	N/A	2018-06-17 13:13:07			166	lovo-cell-24h-0-4	Unknown
		167	lovo-cell-24h-24-1	Unknown	N/A	1	506000	30700	0.0425	11900000	919000	47.5	N/A	2018-06-17 13:19:32			167	lovo-cell-24h-24-1	Unknown	N/A	1	9760	767	0.00082	11900000	919000	0.739	N/A	2018-06-17 13:19:32			167	lovo-cell-24h-24-1	Unknown	N/A	1	19600	1520	0.00165	11900000	919000	0.627	N/A	2018-06-17 13:19:32			167	lovo-cell-24h-24-1	Unknown
		168	lovo-cell-24h-24-2	Unknown	N/A	1	510000	30400	0.0437	11700000	917000	48.9	N/A	2018-06-17 13:25:59			168	lovo-cell-24h-24-2	Unknown	N/A	1	8780	720	0.000752	11700000	917000	0.646	N/A	2018-06-17 13:25:59			168	lovo-cell-24h-24-2	Unknown	N/A	1	20900	1550	0.0018	11700000	917000	0.738	N/A	2018-06-17 13:25:59			168	lovo-cell-24h-24-2	Unknown
		169	lovo-cell-24h-24-3	Unknown	N/A	1	586000	37100	0.051	11500000	877000	57.5	N/A	2018-06-17 13:32:24			169	lovo-cell-24h-24-3	Unknown	N/A	1	8820	665	0.000768	11500000	877000	0.667	N/A	2018-06-17 13:32:24			169	lovo-cell-24h-24-3	Unknown	N/A	1	20300	1500	0.00177	11500000	877000	0.718	N/A	2018-06-17 13:32:24			169	lovo-cell-24h-24-3	Unknown
		170	lovo-cell-24h-24-4	Unknown	N/A	1	581000	36200	0.0498	11700000	915000	56	N/A	2018-06-17 13:38:54			170	lovo-cell-24h-24-4	Unknown	N/A	1	8540	651	0.000731	11700000	915000	0.617	N/A	2018-06-17 13:38:54			170	lovo-cell-24h-24-4	Unknown	N/A	1	19200	1540	0.00164	11700000	915000	0.62	N/A	2018-06-17 13:38:54			170	lovo-cell-24h-24-4	Unknown
		171	lovo-cell-24h-48-1	Unknown	N/A	1	507000	32600	0.0455	11200000	886000	50.9	N/A	2018-06-17 13:45:21			171	lovo-cell-24h-48-1	Unknown	N/A	1	12700	949	0.00114	11200000	886000	1.17	N/A	2018-06-17 13:45:21			171	lovo-cell-24h-48-1	Unknown	N/A	1	31200	2480	0.0028	11200000	886000	1.5	N/A	2018-06-17 13:45:21			171	lovo-cell-24h-48-1	Unknown
		172	lovo-cell-24h-48-2	Unknown	N/A	1	518000	33200	0.0466	11100000	871000	52.3	N/A	2018-06-17 13:51:48			172	lovo-cell-24h-48-2	Unknown	N/A	1	12500	939	0.00112	11100000	871000	1.15	N/A	2018-06-17 13:51:48			172	lovo-cell-24h-48-2	Unknown	N/A	1	27400	2310	0.00247	11100000	871000	1.25	N/A	2018-06-17 13:51:48			172	lovo-cell-24h-48-2	Unknown
		173	lovo-cell-24h-48-3	Unknown	N/A	1	664000	40800	0.0616	10800000	841000	69.9	N/A	2018-06-17 13:58:15			173	lovo-cell-24h-48-3	Unknown	N/A	1	15400	1210	0.00143	10800000	841000	1.58	N/A	2018-06-17 13:58:15			173	lovo-cell-24h-48-3	Unknown	N/A	1	35500	2740	0.00329	10800000	841000	1.88	N/A	2018-06-17 13:58:15			173	lovo-cell-24h-48-3	Unknown
		174	lovo-cell-24h-48-4	Unknown	N/A	1	686000	42800	0.0604	11400000	896000	68.6	N/A	2018-06-17 14:04:43			174	lovo-cell-24h-48-4	Unknown	N/A	1	14800	1260	0.0013	11400000	896000	1.4	N/A	2018-06-17 14:04:43			174	lovo-cell-24h-48-4	Unknown	N/A	1	34300	2630	0.00302	11400000	896000	1.67	N/A	2018-06-17 14:04:43			174	lovo-cell-24h-48-4	Unknown
		175	lovo-cell-48h-0-1	Unknown	N/A	1	325000	21100	0.0289	11200000	907000	31.4	N/A	2018-06-17 14:11:10			175	lovo-cell-48h-0-1	Unknown	N/A	1	6660	475	0.000592	11200000	907000	0.426	N/A	2018-06-17 14:11:10			175	lovo-cell-48h-0-1	Unknown	N/A	1	15300	1130	0.00136	11200000	907000	0.408	N/A	2018-06-17 14:11:10			175	lovo-cell-48h-0-1	Unknown
		176	lovo-cell-48h-0-2	Unknown	N/A	1	326000	21100	0.029	11200000	892000	31.6	N/A	2018-06-17 14:17:35			176	lovo-cell-48h-0-2	Unknown	N/A	1	5880	498	0.000524	11200000	892000	0.333	N/A	2018-06-17 14:17:35			176	lovo-cell-48h-0-2	Unknown	N/A	1	15500	1130	0.00138	11200000	892000	0.42	N/A	2018-06-17 14:17:35			176	lovo-cell-48h-0-2	Unknown
		177	lovo-cell-48h-0-3	Unknown	N/A	1	385000	24900	0.033	11700000	886000	36.3	N/A	2018-06-17 14:24:01			177	lovo-cell-48h-0-3	Unknown	N/A	1	6930	506	0.000594	11700000	886000	0.428	N/A	2018-06-17 14:24:01			177	lovo-cell-48h-0-3	Unknown	N/A	1	13800	1180	0.00119	11700000	886000	0.272	N/A	2018-06-17 14:24:01			177	lovo-cell-48h-0-3	Unknown
		178	lovo-cell-48h-0-4	Unknown	N/A	1	378000	23700	0.0325	11600000	863000	35.6	N/A	2018-06-17 14:30:26			178	lovo-cell-48h-0-4	Unknown	N/A	1	5760	533	0.000495	11600000	863000	0.292	N/A	2018-06-17 14:30:26			178	lovo-cell-48h-0-4	Unknown	N/A	1	15300	1300	0.00131	11600000	863000	0.369	N/A	2018-06-17 14:30:26			178	lovo-cell-48h-0-4	Unknown
		179	lovo-cell-48h-24-1	Unknown	N/A	1	277000	18100	0.0231	12000000	979000	24.6	N/A	2018-06-17 14:36:49			179	lovo-cell-48h-24-1	Unknown	N/A	1	6260	477	0.000521	12000000	979000	0.328	N/A	2018-06-17 14:36:49			179	lovo-cell-48h-24-1	Unknown	N/A	1	13200	1030	0.0011	12000000	979000	0.208	N/A	2018-06-17 14:36:49			179	lovo-cell-48h-24-1	Unknown
		180	lovo-cell-48h-24-2	Unknown	N/A	1	289000	17800	0.0255	11300000	838000	27.4	N/A	2018-06-17 14:43:17			180	lovo-cell-48h-24-2	Unknown	N/A	1	5980	492	0.000527	11300000	838000	0.336	N/A	2018-06-17 14:43:17			180	lovo-cell-48h-24-2	Unknown	N/A	1	12400	1020	0.0011	11300000	838000	0.204	N/A	2018-06-17 14:43:17			180	lovo-cell-48h-24-2	Unknown
		181	lovo-cell-48h-24-3	Unknown	N/A	1	336000	21100	0.0282	11900000	865000	30.6	N/A	2018-06-17 14:49:43			181	lovo-cell-48h-24-3	Unknown	N/A	1	5780	434	0.000484	11900000	865000	0.278	N/A	2018-06-17 14:49:43			181	lovo-cell-48h-24-3	Unknown	N/A	1	14800	1050	0.00124	11900000	865000	0.313	N/A	2018-06-17 14:49:43			181	lovo-cell-48h-24-3	Unknown
		182	lovo-cell-48h-24-4	Unknown	N/A	1	333000	19900	0.0273	12200000	864000	29.6	N/A	2018-06-17 14:56:11			182	lovo-cell-48h-24-4	Unknown	N/A	1	5380	464	0.000442	12200000	864000	0.219	N/A	2018-06-17 14:56:11			182	lovo-cell-48h-24-4	Unknown	N/A	1	14100	1050	0.00115	12200000	864000	0.248	N/A	2018-06-17 14:56:11			182	lovo-cell-48h-24-4	Unknown
		183	lovo-cell-48h-48-1	Unknown	N/A	1	277000	17900	0.0246	11200000	847000	26.4	N/A	2018-06-17 15:02:38			183	lovo-cell-48h-48-1	Unknown	N/A	1	9660	812	0.000858	11200000	847000	0.791	N/A	2018-06-17 15:02:38			183	lovo-cell-48h-48-1	Unknown	N/A	1	19100	1590	0.0017	11200000	847000	0.663	N/A	2018-06-17 15:02:38			183	lovo-cell-48h-48-1	Unknown
		184	lovo-cell-48h-48-2	Unknown	N/A	1	299000	18600	0.0267	11200000	882000	28.8	N/A	2018-06-17 15:09:03			184	lovo-cell-48h-48-2	Unknown	N/A	1	10300	779	0.000919	11200000	882000	0.875	N/A	2018-06-17 15:09:03			184	lovo-cell-48h-48-2	Unknown	N/A	1	20400	1590	0.00183	11200000	882000	0.76	N/A	2018-06-17 15:09:03			184	lovo-cell-48h-48-2	Unknown
		185	lovo-cell-48h-48-3	Unknown	N/A	1	322000	18600	0.028	11500000	882000	30.3	N/A	2018-06-17 15:15:28			185	lovo-cell-48h-48-3	Unknown	N/A	1	11000	850	0.000955	11500000	882000	0.924	N/A	2018-06-17 15:15:28			185	lovo-cell-48h-48-3	Unknown	N/A	1	21100	1680	0.00183	11500000	882000	0.766	N/A	2018-06-17 15:15:28			185	lovo-cell-48h-48-3	Unknown
		186	lovo-cell-48h-48-4	Unknown	N/A	1	332000	19400	0.0296	11200000	854000	32.3	N/A	2018-06-17 15:21:51			186	lovo-cell-48h-48-4	Unknown	N/A	1	9950	798	0.000888	11200000	854000	0.831	N/A	2018-06-17 15:21:51			186	lovo-cell-48h-48-4	Unknown	N/A	1	19800	1460	0.00177	11200000	854000	0.718	N/A	2018-06-17 15:21:51			186	lovo-cell-48h-48-4	Unknown
		197	sw480-cell-4h-0-1	Unknown	N/A	1	1330000	91300	0.0698	19100000	1400000	79.7	N/A	2018-06-17 17:59:02			197	sw480-cell-4h-0-1	Unknown	N/A	1	22700	1680	0.00119	19100000	1400000	1.25	N/A	2018-06-17 17:59:02			197	sw480-cell-4h-0-1	Unknown	N/A	1	41700	3050	0.00219	19100000	1400000	1.04	N/A	2018-06-17 17:59:02			197	sw480-cell-4h-0-1	Unknown
		198	sw480-cell-4h-0-2	Unknown	N/A	1	1300000	87500	0.0674	19400000	1490000	76.8	N/A	2018-06-17 18:05:28			198	sw480-cell-4h-0-2	Unknown	N/A	1	23000	1660	0.00119	19400000	1490000	1.25	N/A	2018-06-17 18:05:28			198	sw480-cell-4h-0-2	Unknown	N/A	1	38300	2990	0.00198	19400000	1490000	0.878	N/A	2018-06-17 18:05:28			198	sw480-cell-4h-0-2	Unknown
		199	sw480-cell-4h-0-3	Unknown	N/A	1	1450000	103000	0.0725	20000000	1450000	82.9	N/A	2018-06-17 18:11:55			199	sw480-cell-4h-0-3	Unknown	N/A	1	26200	1890	0.00131	20000000	1450000	1.42	N/A	2018-06-17 18:11:55			199	sw480-cell-4h-0-3	Unknown	N/A	1	45100	3610	0.00226	20000000	1450000	1.09	N/A	2018-06-17 18:11:55			199	sw480-cell-4h-0-3	Unknown
		200	sw480-cell-4h-0-4	Unknown	N/A	1	1500000	106000	0.0736	20400000	1480000	84.1	N/A	2018-06-17 18:18:18			200	sw480-cell-4h-0-4	Unknown	N/A	1	25800	1920	0.00126	20400000	1480000	1.35	N/A	2018-06-17 18:18:18			200	sw480-cell-4h-0-4	Unknown	N/A	1	48200	3780	0.00236	20400000	1480000	1.17	N/A	2018-06-17 18:18:18			200	sw480-cell-4h-0-4	Unknown
		201	sw480-cell-4h-24-1	Unknown	N/A	1	1410000	91500	0.0725	19500000	1420000	82.8	N/A	2018-06-17 18:24:51			201	sw480-cell-4h-24-1	Unknown	N/A	1	45600	3440	0.00234	19500000	1420000	2.82	N/A	2018-06-17 18:24:51			201	sw480-cell-4h-24-1	Unknown	N/A	1	83500	6330	0.00428	19500000	1420000	2.63	N/A	2018-06-17 18:24:51			201	sw480-cell-4h-24-1	Unknown
		202	sw480-cell-4h-24-2	Unknown	N/A	1	1290000	86800	0.0665	19400000	1520000	75.7	N/A	2018-06-17 18:31:19			202	sw480-cell-4h-24-2	Unknown	N/A	1	41900	3230	0.00215	19400000	1520000	2.57	N/A	2018-06-17 18:31:19			202	sw480-cell-4h-24-2	Unknown	N/A	1	78200	6390	0.00402	19400000	1520000	2.43	N/A	2018-06-17 18:31:19			202	sw480-cell-4h-24-2	Unknown
		203	sw480-cell-4h-24-3	Unknown	N/A	1	1470000	97100	0.0728	20200000	1550000	83.2	N/A	2018-06-17 18:37:48			203	sw480-cell-4h-24-3	Unknown	N/A	1	43700	3190	0.00216	20200000	1550000	2.58	N/A	2018-06-17 18:37:48			203	sw480-cell-4h-24-3	Unknown	N/A	1	77800	6130	0.00385	20200000	1550000	2.31	N/A	2018-06-17 18:37:48			203	sw480-cell-4h-24-3	Unknown
		204	sw480-cell-4h-24-4	Unknown	N/A	1	1510000	96300	0.0776	19500000	1560000	88.8	N/A	2018-06-17 18:44:15			204	sw480-cell-4h-24-4	Unknown	N/A	1	43000	3320	0.0022	19500000	1560000	2.64	N/A	2018-06-17 18:44:15			204	sw480-cell-4h-24-4	Unknown	N/A	1	79200	6500	0.00406	19500000	1560000	2.47	N/A	2018-06-17 18:44:15			204	sw480-cell-4h-24-4	Unknown
		205	sw480-cell-4h-48-1	Unknown	N/A	1	1530000	103000	0.0778	19700000	1520000	89.1	N/A	2018-06-17 18:50:40			205	sw480-cell-4h-48-1	Unknown	N/A	1	67700	5340	0.00344	19700000	1520000	4.33	N/A	2018-06-17 18:50:40			205	sw480-cell-4h-48-1	Unknown	N/A	1	122000	9520	0.00619	19700000	1520000	4.09	N/A	2018-06-17 18:50:40			205	sw480-cell-4h-48-1	Unknown
		206	sw480-cell-4h-48-2	Unknown	N/A	1	1660000	104000	0.0858	19400000	1490000	98.5	N/A	2018-06-17 18:57:10			206	sw480-cell-4h-48-2	Unknown	N/A	1	70600	5350	0.00364	19400000	1490000	4.62	N/A	2018-06-17 18:57:10			206	sw480-cell-4h-48-2	Unknown	N/A	1	131000	10400	0.00679	19400000	1490000	4.55	N/A	2018-06-17 18:57:10			206	sw480-cell-4h-48-2	Unknown
		207	sw480-cell-4h-48-3	Unknown	N/A	1	1630000	113000	0.08	20300000	1470000	91.7	N/A	2018-06-17 19:03:38			207	sw480-cell-4h-48-3	Unknown	N/A	1	75400	5770	0.00371	20300000	1470000	4.7	N/A	2018-06-17 19:03:38			207	sw480-cell-4h-48-3	Unknown	N/A	1	136000	10500	0.00669	20300000	1470000	4.47	N/A	2018-06-17 19:03:38			207	sw480-cell-4h-48-3	Unknown
		208	sw480-cell-4h-48-4	Unknown	N/A	1	1500000	108000	0.0732	20500000	1460000	83.6	N/A	2018-06-17 19:10:04			208	sw480-cell-4h-48-4	Unknown	N/A	1	65000	4850	0.00317	20500000	1460000	3.96	N/A	2018-06-17 19:10:04			208	sw480-cell-4h-48-4	Unknown	N/A	1	122000	10100	0.00596	20500000	1460000	3.92	N/A	2018-06-17 19:10:04			208	sw480-cell-4h-48-4	Unknown
		209	sw480-cell-6h-0-1	Unknown	N/A	1	469000	30900	0.0232	20200000	1470000	24.7	N/A	2018-06-17 19:16:32			209	sw480-cell-6h-0-1	Unknown	N/A	1	12400	900	0.000612	20200000	1470000	0.453	N/A	2018-06-17 19:16:32			209	sw480-cell-6h-0-1	Unknown	N/A	1	22000	1650	0.00109	20200000	1470000	0.198	N/A	2018-06-17 19:16:32			209	sw480-cell-6h-0-1	Unknown
		210	sw480-cell-6h-0-2	Unknown	N/A	1	470000	35000	0.024	19600000	1420000	25.6	N/A	2018-06-17 19:22:56			210	sw480-cell-6h-0-2	Unknown	N/A	1	13400	842	0.000681	19600000	1420000	0.548	N/A	2018-06-17 19:22:56			210	sw480-cell-6h-0-2	Unknown	N/A	1	20300	1600	0.00103	19600000	1420000	0.155	N/A	2018-06-17 19:22:56			210	sw480-cell-6h-0-2	Unknown
		211	sw480-cell-6h-0-3	Unknown	N/A	1	476000	33400	0.0258	18500000	1380000	27.8	N/A	2018-06-17 19:29:22			211	sw480-cell-6h-0-3	Unknown	N/A	1	11800	881	0.000641	18500000	1380000	0.492	N/A	2018-06-17 19:29:22			211	sw480-cell-6h-0-3	Unknown	N/A	1	26100	1950	0.00141	18500000	1380000	0.444	N/A	2018-06-17 19:29:22			211	sw480-cell-6h-0-3	Unknown
		212	sw480-cell-6h-0-4	Unknown	N/A	1	403000	29600	0.0212	19000000	1430000	22.4	N/A	2018-06-17 19:35:47			212	sw480-cell-6h-0-4	Unknown	N/A	1	12400	916	0.000652	19000000	1430000	0.509	N/A	2018-06-17 19:35:47			212	sw480-cell-6h-0-4	Unknown	N/A	1	24700	1940	0.0013	19000000	1430000	0.358	N/A	2018-06-17 19:35:47			212	sw480-cell-6h-0-4	Unknown
		213	sw480-cell-6h-24-1	Unknown	N/A	1	3090000	214000	0.146	21200000	1450000	170	N/A	2018-06-17 19:42:14			213	sw480-cell-6h-24-1	Unknown	N/A	1	61400	4650	0.0029	21200000	1450000	3.6	N/A	2018-06-17 19:42:14			213	sw480-cell-6h-24-1	Unknown	N/A	1	111000	8840	0.00525	21200000	1450000	3.37	N/A	2018-06-17 19:42:14			213	sw480-cell-6h-24-1	Unknown
		214	sw480-cell-6h-24-2	Unknown	N/A	1	3150000	213000	0.147	21500000	1540000	170	N/A	2018-06-17 19:48:40			214	sw480-cell-6h-24-2	Unknown	N/A	1	59600	4750	0.00277	21500000	1540000	3.42	N/A	2018-06-17 19:48:40			214	sw480-cell-6h-24-2	Unknown	N/A	1	107000	8370	0.00496	21500000	1540000	3.15	N/A	2018-06-17 19:48:40			214	sw480-cell-6h-24-2	Unknown
		215	sw480-cell-6h-24-3	Unknown	N/A	1	766000	56800	0.0412	18600000	1360000	46	N/A	2018-06-17 19:55:09			215	sw480-cell-6h-24-3	Unknown	N/A	1	24200	1920	0.0013	18600000	1360000	1.4	N/A	2018-06-17 19:55:09			215	sw480-cell-6h-24-3	Unknown	N/A	1	42400	3400	0.00228	18600000	1360000	1.11	N/A	2018-06-17 19:55:09			215	sw480-cell-6h-24-3	Unknown
		216	sw480-cell-6h-24-4	Unknown	N/A	1	730000	51800	0.037	19700000	1370000	41	N/A	2018-06-17 20:01:33			216	sw480-cell-6h-24-4	Unknown	N/A	1	22900	1590	0.00116	19700000	1370000	1.21	N/A	2018-06-17 20:01:33			216	sw480-cell-6h-24-4	Unknown	N/A	1	42500	3320	0.00216	19700000	1370000	1.01	N/A	2018-06-17 20:01:33			216	sw480-cell-6h-24-4	Unknown
		217	sw480-cell-6h-48-1	Unknown	N/A	1	901000	64000	0.0444	20300000	1490000	49.7	N/A	2018-06-17 20:08:00			217	sw480-cell-6h-48-1	Unknown	N/A	1	39600	3020	0.00195	20300000	1490000	2.29	N/A	2018-06-17 20:08:00			217	sw480-cell-6h-48-1	Unknown	N/A	1	74000	5600	0.00365	20300000	1490000	2.15	N/A	2018-06-17 20:08:00			217	sw480-cell-6h-48-1	Unknown
		218	sw480-cell-6h-48-2	Unknown	N/A	1	917000	64900	0.0467	19600000	1390000	52.4	N/A	2018-06-17 20:14:29			218	sw480-cell-6h-48-2	Unknown	N/A	1	37900	2790	0.00193	19600000	1390000	2.27	N/A	2018-06-17 20:14:29			218	sw480-cell-6h-48-2	Unknown	N/A	1	68700	5190	0.0035	19600000	1390000	2.04	N/A	2018-06-17 20:14:29			218	sw480-cell-6h-48-2	Unknown
		219	sw480-cell-6h-48-3	Unknown	N/A	1	727000	48200	0.0373	19500000	1580000	41.4	N/A	2018-06-17 20:20:52			219	sw480-cell-6h-48-3	Unknown	N/A	1	31600	2420	0.00163	19500000	1580000	1.84	N/A	2018-06-17 20:20:52			219	sw480-cell-6h-48-3	Unknown	N/A	1	73100	4960	0.00376	19500000	1580000	2.23	N/A	2018-06-17 20:20:52			219	sw480-cell-6h-48-3	Unknown
		220	sw480-cell-6h-48-4	Unknown	N/A	1	847000	54300	0.0446	19000000	1530000	49.9	N/A	2018-06-17 20:27:20			220	sw480-cell-6h-48-4	Unknown	N/A	1	38400	3100	0.00202	19000000	1530000	2.39	N/A	2018-06-17 20:27:20			220	sw480-cell-6h-48-4	Unknown	N/A	1	70600	5780	0.00372	19000000	1530000	2.2	N/A	2018-06-17 20:27:20			220	sw480-cell-6h-48-4	Unknown
		221	sw480-cell-12h-0-1	Unknown	N/A	1	1310000	86800	0.068	19300000	1510000	77.5	N/A	2018-06-17 20:33:43			221	sw480-cell-12h-0-1	Unknown	N/A	1	40900	3030	0.00212	19300000	1510000	2.53	N/A	2018-06-17 20:33:43			221	sw480-cell-12h-0-1	Unknown	N/A	1	79300	6310	0.00412	19300000	1510000	2.51	N/A	2018-06-17 20:33:43			221	sw480-cell-12h-0-1	Unknown
		222	sw480-cell-12h-0-2	Unknown	N/A	1	1350000	97200	0.0702	19300000	1510000	80.1	N/A	2018-06-17 20:40:10			222	sw480-cell-12h-0-2	Unknown	N/A	1	40300	3080	0.00209	19300000	1510000	2.48	N/A	2018-06-17 20:40:10			222	sw480-cell-12h-0-2	Unknown	N/A	1	76300	6080	0.00396	19300000	1510000	2.39	N/A	2018-06-17 20:40:10			222	sw480-cell-12h-0-2	Unknown
		223	sw480-cell-12h-0-3	Unknown	N/A	1	1850000	127000	0.0976	18900000	1420000	112	N/A	2018-06-17 20:46:39			223	sw480-cell-12h-0-3	Unknown	N/A	1	42900	3240	0.00226	18900000	1420000	2.72	N/A	2018-06-17 20:46:39			223	sw480-cell-12h-0-3	Unknown	N/A	1	79500	6520	0.0042	18900000	1420000	2.57	N/A	2018-06-17 20:46:39			223	sw480-cell-12h-0-3	Unknown
		224	sw480-cell-12h-0-4	Unknown	N/A	1	1850000	130000	0.0961	19300000	1530000	111	N/A	2018-06-17 20:53:07			224	sw480-cell-12h-0-4	Unknown	N/A	1	42400	3610	0.0022	19300000	1530000	2.64	N/A	2018-06-17 20:53:07			224	sw480-cell-12h-0-4	Unknown	N/A	1	77400	6390	0.00402	19300000	1530000	2.43	N/A	2018-06-17 20:53:07			224	sw480-cell-12h-0-4	Unknown
		225	sw480-cell-12h-24-1	Unknown	N/A	1	1280000	89100	0.0541	23600000	1720000	61.2	N/A	2018-06-17 20:59:34			225	sw480-cell-12h-24-1	Unknown	N/A	1	51800	4450	0.00219	23600000	1720000	2.62	N/A	2018-06-17 20:59:34			225	sw480-cell-12h-24-1	Unknown	N/A	1	102000	8350	0.00431	23600000	1720000	2.66	N/A	2018-06-17 20:59:34			225	sw480-cell-12h-24-1	Unknown
		226	sw480-cell-12h-24-2	Unknown	N/A	1	1290000	91900	0.0522	24700000	1770000	58.9	N/A	2018-06-17 21:06:01			226	sw480-cell-12h-24-2	Unknown	N/A	1	52800	4230	0.00214	24700000	1770000	2.55	N/A	2018-06-17 21:06:01			226	sw480-cell-12h-24-2	Unknown	N/A	1	100000	7940	0.00406	24700000	1770000	2.47	N/A	2018-06-17 21:06:01			226	sw480-cell-12h-24-2	Unknown
		227	sw480-cell-12h-24-3	Unknown	N/A	1	1370000	98700	0.0587	23300000	1700000	66.5	N/A	2018-06-17 21:12:29			227	sw480-cell-12h-24-3	Unknown	N/A	1	54300	4270	0.00233	23300000	1700000	2.81	N/A	2018-06-17 21:12:29			227	sw480-cell-12h-24-3	Unknown	N/A	1	105000	8350	0.00451	23300000	1700000	2.81	N/A	2018-06-17 21:12:29			227	sw480-cell-12h-24-3	Unknown
		228	sw480-cell-12h-24-4	Unknown	N/A	1	1400000	91500	0.0625	22500000	1620000	71	N/A	2018-06-17 21:18:54			228	sw480-cell-12h-24-4	Unknown	N/A	1	58200	4690	0.00259	22500000	1620000	3.17	N/A	2018-06-17 21:18:54			228	sw480-cell-12h-24-4	Unknown	N/A	1	111000	9100	0.00496	22500000	1620000	3.15	N/A	2018-06-17 21:18:54			228	sw480-cell-12h-24-4	Unknown
		229	sw480-cell-12h-48-1	Unknown	N/A	1	1690000	112000	0.088	19200000	1600000	101	N/A	2018-06-17 21:25:21			229	sw480-cell-12h-48-1	Unknown	N/A	1	81100	6130	0.00423	19200000	1600000	5.43	N/A	2018-06-17 21:25:21			229	sw480-cell-12h-48-1	Unknown	N/A	1	149000	12100	0.00776	19200000	1600000	5.29	N/A	2018-06-17 21:25:21			229	sw480-cell-12h-48-1	Unknown
		230	sw480-cell-12h-48-2	Unknown	N/A	1	1650000	102000	0.0885	18600000	1550000	102	N/A	2018-06-17 21:31:47			230	sw480-cell-12h-48-2	Unknown	N/A	1	77400	5540	0.00415	18600000	1550000	5.31	N/A	2018-06-17 21:31:47			230	sw480-cell-12h-48-2	Unknown	N/A	1	150000	11900	0.00803	18600000	1550000	5.49	N/A	2018-06-17 21:31:47			230	sw480-cell-12h-48-2	Unknown
		231	sw480-cell-12h-48-3	Unknown	N/A	1	1300000	87200	0.0617	21000000	1540000	70.1	N/A	2018-06-17 21:38:12			231	sw480-cell-12h-48-3	Unknown	N/A	1	63700	4990	0.00303	21000000	1540000	3.77	N/A	2018-06-17 21:38:12			231	sw480-cell-12h-48-3	Unknown	N/A	1	125000	10100	0.00594	21000000	1540000	3.9	N/A	2018-06-17 21:38:12			231	sw480-cell-12h-48-3	Unknown
		232	sw480-cell-12h-48-4	Unknown	N/A	1	1330000	89700	0.0639	20900000	1440000	72.7	N/A	2018-06-17 21:44:38			232	sw480-cell-12h-48-4	Unknown	N/A	1	66100	4930	0.00317	20900000	1440000	3.96	N/A	2018-06-17 21:44:38			232	sw480-cell-12h-48-4	Unknown	N/A	1	125000	9680	0.00597	20900000	1440000	3.92	N/A	2018-06-17 21:44:38			232	sw480-cell-12h-48-4	Unknown
		233	sw480-cell-24h-0-1	Unknown	N/A	1	3140000	208000	0.157	20000000	1500000	183	N/A	2018-06-17 21:51:01			233	sw480-cell-24h-0-1	Unknown	N/A	1	108000	8100	0.00542	20000000	1500000	7.05	N/A	2018-06-17 21:51:01			233	sw480-cell-24h-0-1	Unknown	N/A	1	206000	15900	0.0103	20000000	1500000	7.22	N/A	2018-06-17 21:51:01			233	sw480-cell-24h-0-1	Unknown
		234	sw480-cell-24h-0-2	Unknown	N/A	1	3300000	215000	0.174	18900000	1410000	203	N/A	2018-06-17 21:57:30			234	sw480-cell-24h-0-2	Unknown	N/A	1	113000	8630	0.00594	18900000	1410000	7.77	N/A	2018-06-17 21:57:30			234	sw480-cell-24h-0-2	Unknown	N/A	1	201000	15600	0.0106	18900000	1410000	7.48	N/A	2018-06-17 21:57:30			234	sw480-cell-24h-0-2	Unknown
		235	sw480-cell-24h-0-3	Unknown	N/A	1	2500000	184000	0.127	19700000	1410000	147	N/A	2018-06-17 22:03:55			235	sw480-cell-24h-0-3	Unknown	N/A	1	90100	6890	0.00458	19700000	1410000	5.9	N/A	2018-06-17 22:03:55			235	sw480-cell-24h-0-3	Unknown	N/A	1	169000	14100	0.00858	19700000	1410000	5.92	N/A	2018-06-17 22:03:55			235	sw480-cell-24h-0-3	Unknown
		236	sw480-cell-24h-0-4	Unknown	N/A	1	2590000	172000	0.13	20000000	1450000	150	N/A	2018-06-17 22:10:22			236	sw480-cell-24h-0-4	Unknown	N/A	1	96900	7410	0.00485	20000000	1450000	6.27	N/A	2018-06-17 22:10:22			236	sw480-cell-24h-0-4	Unknown	N/A	1	178000	13400	0.00889	20000000	1450000	6.15	N/A	2018-06-17 22:10:22			236	sw480-cell-24h-0-4	Unknown
		237	sw480-cell-24h-24-1	Unknown	N/A	1	2470000	166000	0.115	21600000	1500000	132	N/A	2018-06-17 22:16:49			237	sw480-cell-24h-24-1	Unknown	N/A	1	134000	10500	0.00621	21600000	1500000	8.13	N/A	2018-06-17 22:16:49			237	sw480-cell-24h-24-1	Unknown	N/A	1	263000	20500	0.0122	21600000	1500000	8.68	N/A	2018-06-17 22:16:49			237	sw480-cell-24h-24-1	Unknown
		238	sw480-cell-24h-24-2	Unknown	N/A	1	2480000	160000	0.12	20600000	1490000	139	N/A	2018-06-17 22:23:18			238	sw480-cell-24h-24-2	Unknown	N/A	1	135000	10200	0.00657	20600000	1490000	8.63	N/A	2018-06-17 22:23:18			238	sw480-cell-24h-24-2	Unknown	N/A	1	251000	19700	0.0122	20600000	1490000	8.69	N/A	2018-06-17 22:23:18			238	sw480-cell-24h-24-2	Unknown
		239	sw480-cell-24h-24-3	Unknown	N/A	1	2340000	146000	0.119	19600000	1470000	138	N/A	2018-06-17 22:29:43			239	sw480-cell-24h-24-3	Unknown	N/A	1	133000	10200	0.00677	19600000	1470000	8.91	N/A	2018-06-17 22:29:43			239	sw480-cell-24h-24-3	Unknown	N/A	1	257000	20900	0.0131	19600000	1470000	9.35	N/A	2018-06-17 22:29:43			239	sw480-cell-24h-24-3	Unknown
		240	sw480-cell-24h-24-4	Unknown	N/A	1	2270000	148000	0.118	19200000	1380000	137	N/A	2018-06-17 22:36:09			240	sw480-cell-24h-24-4	Unknown	N/A	1	128000	9710	0.00665	19200000	1380000	8.74	N/A	2018-06-17 22:36:09			240	sw480-cell-24h-24-4	Unknown	N/A	1	250000	18700	0.013	19200000	1380000	9.3	N/A	2018-06-17 22:36:09			240	sw480-cell-24h-24-4	Unknown
		241	sw480-cell-24h-48-1	Unknown	N/A	1	1990000	131000	0.105	19000000	1520000	121	N/A	2018-06-17 22:42:35			241	sw480-cell-24h-48-1	Unknown	N/A	1	138000	10900	0.00728	19000000	1520000	9.6	N/A	2018-06-17 22:42:35			241	sw480-cell-24h-48-1	Unknown	N/A	1	275000	21500	0.0145	19000000	1520000	10.4	N/A	2018-06-17 22:42:35			241	sw480-cell-24h-48-1	Unknown
		242	sw480-cell-24h-48-2	Unknown	N/A	1	2190000	150000	0.115	19100000	1520000	133	N/A	2018-06-17 22:49:03			242	sw480-cell-24h-48-2	Unknown	N/A	1	143000	11000	0.00748	19100000	1520000	9.88	N/A	2018-06-17 22:49:03			242	sw480-cell-24h-48-2	Unknown	N/A	1	285000	22500	0.0149	19100000	1520000	10.7	N/A	2018-06-17 22:49:03			242	sw480-cell-24h-48-2	Unknown
		243	sw480-cell-24h-48-3	Unknown	N/A	1	2500000	160000	0.118	21200000	1440000	136	N/A	2018-06-17 22:55:30			243	sw480-cell-24h-48-3	Unknown	N/A	1	145000	10400	0.00684	21200000	1440000	9.01	N/A	2018-06-17 22:55:30			243	sw480-cell-24h-48-3	Unknown	N/A	1	305000	23000	0.0144	21200000	1440000	10.3	N/A	2018-06-17 22:55:30			243	sw480-cell-24h-48-3	Unknown
		244	sw480-cell-24h-48-4	Unknown	N/A	1	2340000	152000	0.117	19900000	1350000	135	N/A	2018-06-17 23:01:57			244	sw480-cell-24h-48-4	Unknown	N/A	1	145000	11000	0.00729	19900000	1350000	9.63	N/A	2018-06-17 23:01:57			244	sw480-cell-24h-48-4	Unknown	N/A	1	300000	23600	0.0151	19900000	1350000	10.9	N/A	2018-06-17 23:01:57			244	sw480-cell-24h-48-4	Unknown
		245	sw480-cell-48h-0-1	Unknown	N/A	1	1940000	124000	0.102	19000000	1520000	118	N/A	2018-06-17 23:08:24			245	sw480-cell-48h-0-1	Unknown	N/A	1	80900	6370	0.00427	19000000	1520000	5.47	N/A	2018-06-17 23:08:24			245	sw480-cell-48h-0-1	Unknown	N/A	1	166000	12900	0.00874	19000000	1520000	6.04	N/A	2018-06-17 23:08:24			245	sw480-cell-48h-0-1	Unknown
		246	sw480-cell-48h-0-2	Unknown	N/A	1	2010000	133000	0.11	18200000	1430000	128	N/A	2018-06-17 23:14:52			246	sw480-cell-48h-0-2	Unknown	N/A	1	83900	6370	0.00461	18200000	1430000	5.94	N/A	2018-06-17 23:14:52			246	sw480-cell-48h-0-2	Unknown	N/A	1	168000	13000	0.00925	18200000	1430000	6.43	N/A	2018-06-17 23:14:52			246	sw480-cell-48h-0-2	Unknown
		247	sw480-cell-48h-0-3	Unknown	N/A	1	1830000	118000	0.0955	19100000	1510000	110	N/A	2018-06-17 23:21:21			247	sw480-cell-48h-0-3	Unknown	N/A	1	79500	6160	0.00416	19100000	1510000	5.32	N/A	2018-06-17 23:21:21			247	sw480-cell-48h-0-3	Unknown	N/A	1	155000	12200	0.00809	19100000	1510000	5.54	N/A	2018-06-17 23:21:21			247	sw480-cell-48h-0-3	Unknown
		248	sw480-cell-48h-0-4	Unknown	N/A	1	1900000	124000	0.104	18300000	1450000	120	N/A	2018-06-17 23:27:49			248	sw480-cell-48h-0-4	Unknown	N/A	1	79600	6410	0.00436	18300000	1450000	5.6	N/A	2018-06-17 23:27:49			248	sw480-cell-48h-0-4	Unknown	N/A	1	161000	12500	0.0088	18300000	1450000	6.08	N/A	2018-06-17 23:27:49			248	sw480-cell-48h-0-4	Unknown
		249	sw480-cell-48h-24-1	Unknown	N/A	1	2000000	127000	0.106	18800000	1490000	123	N/A	2018-06-17 23:34:14			249	sw480-cell-48h-24-1	Unknown	N/A	1	109000	8150	0.00581	18800000	1490000	7.59	N/A	2018-06-17 23:34:14			249	sw480-cell-48h-24-1	Unknown	N/A	1	239000	18800	0.0127	18800000	1490000	9.07	N/A	2018-06-17 23:34:14			249	sw480-cell-48h-24-1	Unknown
		250	sw480-cell-48h-24-2	Unknown	N/A	1	2000000	129000	0.115	17500000	1320000	132	N/A	2018-06-17 23:40:39			250	sw480-cell-48h-24-2	Unknown	N/A	1	116000	8910	0.00661	17500000	1320000	8.69	N/A	2018-06-17 23:40:39			250	sw480-cell-48h-24-2	Unknown	N/A	1	243000	18500	0.0139	17500000	1320000	9.95	N/A	2018-06-17 23:40:39			250	sw480-cell-48h-24-2	Unknown
		251	sw480-cell-48h-24-3	Unknown	N/A	1	1940000	137000	0.106	18400000	1410000	122	N/A	2018-06-17 23:47:03			251	sw480-cell-48h-24-3	Unknown	N/A	1	113000	8660	0.00614	18400000	1410000	8.04	N/A	2018-06-17 23:47:03			251	sw480-cell-48h-24-3	Unknown	N/A	1	241000	18600	0.0131	18400000	1410000	9.38	N/A	2018-06-17 23:47:03			251	sw480-cell-48h-24-3	Unknown
		252	sw480-cell-48h-24-4	Unknown	N/A	1	1930000	122000	0.107	18100000	1390000	123	N/A	2018-06-17 23:53:28			252	sw480-cell-48h-24-4	Unknown	N/A	1	110000	8730	0.00607	18100000	1390000	7.95	N/A	2018-06-17 23:53:28			252	sw480-cell-48h-24-4	Unknown	N/A	1	237000	18200	0.0131	18100000	1390000	9.36	N/A	2018-06-17 23:53:28			252	sw480-cell-48h-24-4	Unknown
		253	sw480-cell-48h-48-1	Unknown	N/A	1	1840000	127000	0.0901	20400000	1420000	104	N/A	2018-06-17 23:59:54			253	sw480-cell-48h-48-1	Unknown	N/A	1	137000	10200	0.00671	20400000	1420000	8.83	N/A	2018-06-17 23:59:54			253	sw480-cell-48h-48-1	Unknown	N/A	1	315000	23600	0.0154	20400000	1420000	11.1	N/A	2018-06-17 23:59:54			253	sw480-cell-48h-48-1	Unknown
		254	sw480-cell-48h-48-2	Unknown	N/A	1	1890000	125000	0.0972	19500000	1370000	112	N/A	2018-06-18 00:06:21			254	sw480-cell-48h-48-2	Unknown	N/A	1	149000	12000	0.00765	19500000	1370000	10.1	N/A	2018-06-18 00:06:21			254	sw480-cell-48h-48-2	Unknown	N/A	1	330000	25300	0.017	19500000	1370000	12.3	N/A	2018-06-18 00:06:21			254	sw480-cell-48h-48-2	Unknown
		255	sw480-cell-48h-48-3	Unknown	N/A	1	1830000	125000	0.0975	18800000	1520000	112	N/A	2018-06-18 00:12:47			255	sw480-cell-48h-48-3	Unknown	N/A	1	160000	12500	0.00851	18800000	1520000	11.3	N/A	2018-06-18 00:12:47			255	sw480-cell-48h-48-3	Unknown	N/A	1	352000	27200	0.0187	18800000	1520000	13.6	N/A	2018-06-18 00:12:47			255	sw480-cell-48h-48-3	Unknown
		256	sw480-cell-48h-48-4	Unknown	N/A	1	1820000	130000	0.101	18000000	1410000	117	N/A	2018-06-18 00:19:16			256	sw480-cell-48h-48-4	Unknown	N/A	1	152000	12400	0.00847	18000000	1410000	11.2	N/A	2018-06-18 00:19:16			256	sw480-cell-48h-48-4	Unknown	N/A	1	332000	27300	0.0185	18000000	1410000	13.5	N/A	2018-06-18 00:19:16			256	sw480-cell-48h-48-4	Unknown
[truncated: 23 more columns]

## Sheet: Sheet2
	CAP																	5-DFCR																	5-DFUR
			Sample Name	Sample Type	Dilution Factor	Analyte Peak Area (counts)	Analyte Peak Height (cps)	Analyte Concentration (ng/mL)	Area Ratio	IS Peak Area (counts)	IS Peak Height (cps)		Calculated Concentration (ng/mL)	Accuracy (%)	Acquisition Date	Vial Position				Sample Name	Sample Type	Dilution Factor		Analyte Peak Area (counts)	Analyte Peak Height (cps)	Analyte Concentration (ng/mL)	Area Ratio	IS Peak Area (counts)	IS Peak Height (cps)	Calculated Concentration (ng/mL)	Accuracy (%)	Acquisition Date	Vial Position				Sample Name	Sample Type	Dilution Factor	Analyte Peak Area (counts)	Analyte Peak Height (cps)	Analyte Concentration (ng/mL)	Area Ratio	IS Peak Area (counts)	IS Peak Height (cps)	Calculated Concentration (ng/mL)	Accuracy (%)	Acquisition Date	Vial Position
		11	116-ceii-1h-n-1	Unknown	1	52700	2990	N/A	0.032	1650000	98000		23.9	N/A	2018-07-14 16:31:44	11			11	116-ceii-1h-n-1	Unknown	1		1570	164	N/A	0.000953	1650000	98000	0.0625	N/A	2018-07-14 16:31:44	11			11	116-ceii-1h-n-1	Unknown	1	793	72.7	N/A	0.000481	1650000	98000	< 0	N/A	2018-07-14 16:31:44	11
		12	116-ceii-1h-n-2	Unknown	1	59300	3160	N/A	0.0372	1600000	90000		27.8	N/A	2018-07-14 16:38:11	12			12	116-ceii-1h-n-2	Unknown	1		1000	94.8	N/A	0.000626	1600000	90000	< 0	N/A	2018-07-14 16:38:11	12			12	116-ceii-1h-n-2	Unknown	1	805	51.6	N/A	0.000505	1600000	90000	< 0	N/A	2018-07-14 16:38:11	12
		13	116-ceii-1h-n-3	Unknown	1	68100	3780	N/A	0.0427	1600000	101000		31.9	N/A	2018-07-14 16:44:35	13			13	116-ceii-1h-n-3	Unknown	1		1490	121	N/A	0.000935	1600000	101000	0.0186	N/A	2018-07-14 16:44:35	13			13	116-ceii-1h-n-3	Unknown	1	1030	73.2	N/A	0.000646	1600000	101000	0.252	N/A	2018-07-14 16:44:35	13
		14	116-ceii-1h-n-4	Unknown	1	67200	3810	N/A	0.0358	1880000	112000		26.7	N/A	2018-07-14 16:51:02	14			14	116-ceii-1h-n-4	Unknown	1		1120	116	N/A	0.000596	1880000	112000	< 0	N/A	2018-07-14 16:51:02	14			14	116-ceii-1h-n-4	Unknown	1	659	72.7	N/A	0.000351	1880000	112000	< 0	N/A	2018-07-14 16:51:02	14
		15	116-ceii-1h-0-1	Unknown	1	88300	5360	N/A	0.0455	1940000	110000		34.1	N/A	2018-07-14 16:57:26	15			15	116-ceii-1h-0-1	Unknown	1		1700	147	N/A	0.000875	1940000	110000	< 0	N/A	2018-07-14 16:57:26	15			15	116-ceii-1h-0-1	Unknown	1	789	83	N/A	0.000406	1940000	110000	< 0	N/A	2018-07-14 16:57:26	15
		16	116-ceii-1h-0-2	Unknown	1	93400	4800	N/A	0.044	2130000	123000		32.9	N/A	2018-07-14 17:03:53	16			16	116-ceii-1h-0-2	Unknown	1		1990	190	N/A	0.000937	2130000	123000	0.0229	N/A	2018-07-14 17:03:53	16			16	116-ceii-1h-0-2	Unknown	1	1160	68.2	N/A	0.000544	2130000	123000	< 0	N/A	2018-07-14 17:03:53	16
		17	116-ceii-1h-0-3	Unknown	1	118000	5930	N/A	0.0581	2030000	116000		43.6	N/A	2018-07-14 17:10:20	17			17	116-ceii-1h-0-3	Unknown	1		1980	190	N/A	0.000977	2030000	116000	0.124	N/A	2018-07-14 17:10:20	17			17	116-ceii-1h-0-3	Unknown	1	1080	82.2	N/A	0.000532	2030000	116000	< 0	N/A	2018-07-14 17:10:20	17
		18	116-ceii-1h-0-4	Unknown	1	117000	6690	N/A	0.0551	2130000	121000		41.3	N/A	2018-07-14 17:16:47	18			18	116-ceii-1h-0-4	Unknown	1		2020	189	N/A	0.000951	2130000	121000	0.0572	N/A	2018-07-14 17:16:47	18			18	116-ceii-1h-0-4	Unknown	1	514	56.8	N/A	0.000241	2130000	121000	< 0	N/A	2018-07-14 17:16:47	18
		19	116-ceii-1h-24-1	Unknown	1	84500	4240	N/A	0.0393	2150000	127000		29.4	N/A	2018-07-14 17:23:14	19			19	116-ceii-1h-24-1	Unknown	1		1950	185	N/A	0.000909	2150000	127000	< 0	N/A	2018-07-14 17:23:14	19			19	116-ceii-1h-24-1	Unknown	1	2370	110	N/A	0.0011	2150000	127000	1.53	N/A	2018-07-14 17:23:14	19
		20	116-ceii-1h-24-2	Unknown	1	87100	4590	N/A	0.0419	2080000	113000		31.4	N/A	2018-07-14 17:29:41	20			20	116-ceii-1h-24-2	Unknown	1		2670	216	N/A	0.00128	2080000	113000	0.892	N/A	2018-07-14 17:29:41	20			20	116-ceii-1h-24-2	Unknown	1	2520	110	N/A	0.00121	2080000	113000	1.83	N/A	2018-07-14 17:29:41	20
		21	116-ceii-1h-24-3	Unknown	1	94900	5310	N/A	0.0459	2070000	121000		34.4	N/A	2018-07-14 17:36:08	21			21	116-ceii-1h-24-3	Unknown	1		3020	239	N/A	0.00146	2070000	121000	1.33	N/A	2018-07-14 17:36:08	21			21	116-ceii-1h-24-3	Unknown	1	2660	154	N/A	0.00129	2070000	121000	2.04	N/A	2018-07-14 17:36:08	21
		22	116-ceii-1h-24-4	Unknown	1	92500	5220	N/A	0.0428	2160000	127000		32.1	N/A	2018-07-14 17:42:35	22			22	116-ceii-1h-24-4	Unknown	1		2450	176	N/A	0.00113	2160000	127000	0.511	N/A	2018-07-14 17:42:35	22			22	116-ceii-1h-24-4	Unknown	1	2680	133	N/A	0.00124	2160000	127000	1.9	N/A	2018-07-14 17:42:35	22
		23	116-ceii-1h-48-1	Unknown	1	83600	4560	N/A	0.0366	2280000	125000		27.4	N/A	2018-07-14 17:49:02	23			23	116-ceii-1h-48-1	Unknown	1		3810	336	N/A	0.00167	2280000	125000	1.86	N/A	2018-07-14 17:49:02	23			23	116-ceii-1h-48-1	Unknown	1	3530	176	N/A	0.00155	2280000	125000	2.77	N/A	2018-07-14 17:49:02	23
		24	116-ceii-1h-48-2	Unknown	1	87900	5200	N/A	0.0381	2310000	133000		28.5	N/A	2018-07-14 17:55:29	24			24	116-ceii-1h-48-2	Unknown	1		2930	239	N/A	0.00127	2310000	133000	0.854	N/A	2018-07-14 17:55:29	24			24	116-ceii-1h-48-2	Unknown	1	3380	209	N/A	0.00146	2310000	133000	2.53	N/A	2018-07-14 17:55:29	24
		25	116-ceii-1h-48-3	Unknown	1	103000	5680	N/A	0.0453	2270000	125000		34	N/A	2018-07-14 18:01:53	25			25	116-ceii-1h-48-3	Unknown	1		4250	339	N/A	0.00187	2270000	125000	2.35	N/A	2018-07-14 18:01:53	25			25	116-ceii-1h-48-3	Unknown	1	4880	324	N/A	0.00215	2270000	125000	4.43	N/A	2018-07-14 18:01:53	25
		26	116-ceii-1h-48-4	Unknown	1	106000	5760	N/A	0.0464	2280000	133000		34.8	N/A	2018-07-14 18:08:20	26			26	116-ceii-1h-48-4	Unknown	1		4090	384	N/A	0.0018	2280000	133000	2.17	N/A	2018-07-14 18:08:20	26			26	116-ceii-1h-48-4	Unknown	1	4790	329	N/A	0.0021	2280000	133000	4.31	N/A	2018-07-14 18:08:20	26
		27	116-ceii-2h-n-1	Unknown	1	138000	7170	N/A	0.056	2460000	141000		42.1	N/A	2018-07-14 18:14:47	27			27	116-ceii-2h-n-1	Unknown	1		1760	184	N/A	0.000715	2460000	141000	< 0	N/A	2018-07-14 18:14:47	27			27	116-ceii-2h-n-1	Unknown	1	548	75.7	N/A	0.000223	2460000	141000	< 0	N/A	2018-07-14 18:14:47	27
		28	116-ceii-2h-n-2	Unknown	1	152000	8570	N/A	0.0638	2380000	129000		48	N/A	2018-07-14 18:21:11	28			28	116-ceii-2h-n-2	Unknown	1		1730	143	N/A	0.000726	2380000	129000	< 0	N/A	2018-07-14 18:21:11	28			28	116-ceii-2h-n-2	Unknown	1	994	77.7	N/A	0.000418	2380000	129000	< 0	N/A	2018-07-14 18:21:11	28
		29	116-ceii-2h-n-3	Unknown	1	167000	8990	N/A	0.0662	2520000	145000		49.8	N/A	2018-07-14 18:27:41	29			29	116-ceii-2h-n-3	Unknown	1		1970	173	N/A	0.00078	2520000	145000	< 0	N/A	2018-07-14 18:27:41	29			29	116-ceii-2h-n-3	Unknown	1	617	92.2	N/A	0.000244	2520000	145000	< 0	N/A	2018-07-14 18:27:41	29
		30	116-ceii-2h-n-4	Unknown	1	175000	9650	N/A	0.0681	2570000	143000		51.2	N/A	2018-07-14 18:34:08	30			30	116-ceii-2h-n-4	Unknown	1		2090	217	N/A	0.000811	2570000	143000	< 0	N/A	2018-07-14 18:34:08	30			30	116-ceii-2h-n-4	Unknown	1	1030	71.9	N/A	0.000402	2570000	143000	< 0	N/A	2018-07-14 18:34:08	30
		31	116-ceii-2h-0-1	Unknown	1	200000	10200	N/A	0.0748	2670000	155000		56.3	N/A	2018-07-14 18:40:35	31			31	116-ceii-2h-0-1	Unknown	1		2740	271	N/A	0.00103	2670000	155000	0.25	N/A	2018-07-14 18:40:35	31			31	116-ceii-2h-0-1	Unknown	1	1020	86.7	N/A	0.000381	2670000	155000	< 0	N/A	2018-07-14 18:40:35	31
		32	116-ceii-2h-0-2	Unknown	1	209000	11400	N/A	0.0785	2660000	150000		59.1	N/A	2018-07-14 18:47:02	32			32	116-ceii-2h-0-2	Unknown	1		2490	283	N/A	0.000935	2660000	150000	0.0192	N/A	2018-07-14 18:47:02	32			32	116-ceii-2h-0-2	Unknown	1	1050	106	N/A	0.000394	2660000	150000	< 0	N/A	2018-07-14 18:47:02	32
		33	116-ceii-2h-0-3	Unknown	1	218000	11400	N/A	0.0848	2570000	143000		63.9	N/A	2018-07-14 18:53:29	33			33	116-ceii-2h-0-3	Unknown	1		3110	265	N/A	0.00121	2570000	143000	0.711	N/A	2018-07-14 18:53:29	33			33	116-ceii-2h-0-3	Unknown	1	756	80.8	N/A	0.000295	2570000	143000	< 0	N/A	2018-07-14 18:53:29	33
		34	116-ceii-2h-0-4	Unknown	1	216000	11300	N/A	0.083	2610000	147000		62.5	N/A	2018-07-14 18:59:56	34			34	116-ceii-2h-0-4	Unknown	1		2400	154	N/A	0.000922	2610000	147000	< 0	N/A	2018-07-14 18:59:56	34			34	116-ceii-2h-0-4	Unknown	1	726	86.3	N/A	0.000279	2610000	147000	< 0	N/A	2018-07-14 18:59:56	34
		35	116-ceii-2h-24-1	Unknown	1	169000	8880	N/A	0.0652	2580000	142000		49	N/A	2018-07-14 19:06:20	35			35	116-ceii-2h-24-1	Unknown	1		4000	388	N/A	0.00155	2580000	142000	1.55	N/A	2018-07-14 19:06:20	35			35	116-ceii-2h-24-1	Unknown	1	4050	229	N/A	0.00157	2580000	142000	2.82	N/A	2018-07-14 19:06:20	35
		36	116-ceii-2h-24-2	Unknown	1	179000	9750	N/A	0.0666	2680000	146000		50.1	N/A	2018-07-14 19:12:47	36			36	116-ceii-2h-24-2	Unknown	1		4090	335	N/A	0.00152	2680000	146000	1.49	N/A	2018-07-14 19:12:47	36			36	116-ceii-2h-24-2	Unknown	1	4390	254	N/A	0.00163	2680000	146000	3	N/A	2018-07-14 19:12:47	36
		37	116-ceii-2h-24-3	Unknown	1	212000	11200	N/A	0.0748	2840000	157000		56.3	N/A	2018-07-14 19:19:14	37			37	116-ceii-2h-24-3	Unknown	1		4670	364	N/A	0.00165	2840000	157000	1.8	N/A	2018-07-14 19:19:14	37			37	116-ceii-2h-24-3	Unknown	1	4100	215	N/A	0.00145	2840000	157000	2.48	N/A	2018-07-14 19:19:14	37
		38	116-ceii-2h-24-4	Unknown	1	216000	11300	N/A	0.0775	2780000	156000		58.4	N/A	2018-07-14 19:25:41	38			38	116-ceii-2h-24-4	Unknown	1		5460	437	N/A	0.00196	2780000	156000	2.58	N/A	2018-07-14 19:25:41	38			38	116-ceii-2h-24-4	Unknown	1	4220	216	N/A	0.00152	2780000	156000	2.68	N/A	2018-07-14 19:25:41	38
		39	116-ceii-2h-48-1	Unknown	1	171000	8930	N/A	0.0603	2830000	162000		45.3	N/A	2018-07-14 19:32:08	39			39	116-ceii-2h-48-1	Unknown	1		5790	344	N/A	0.00205	2830000	162000	2.8	N/A	2018-07-14 19:32:08	39			39	116-ceii-2h-48-1	Unknown	1	5240	330	N/A	0.00185	2830000	162000	3.61	N/A	2018-07-14 19:32:08	39
		40	116-ceii-2h-48-2	Unknown	1	178000	9820	N/A	0.0649	2740000	155000		48.8	N/A	2018-07-14 19:38:35	40			40	116-ceii-2h-48-2	Unknown	1		4500	309	N/A	0.00164	2740000	155000	1.78	N/A	2018-07-14 19:38:35	40			40	116-ceii-2h-48-2	Unknown	1	6430	353	N/A	0.00235	2740000	155000	4.99	N/A	2018-07-14 19:38:35	40
		41	116-ceii-2h-48-3	Unknown	1	183000	9470	N/A	0.0626	2920000	171000		47.1	N/A	2018-07-14 19:45:02	41			41	116-ceii-2h-48-3	Unknown	1		4900	284	N/A	0.00168	2920000	171000	1.88	N/A	2018-07-14 19:45:02	41			41	116-ceii-2h-48-3	Unknown	1	6280	308	N/A	0.00215	2920000	171000	4.45	N/A	2018-07-14 19:45:02	41
		42	116-ceii-2h-48-4	Unknown	1	187000	10600	N/A	0.0634	2950000	164000		47.6	N/A	2018-07-14 19:51:26	42			42	116-ceii-2h-48-4	Unknown	1		4620	389	N/A	0.00157	2950000	164000	1.6	N/A	2018-07-14 19:51:26	42			42	116-ceii-2h-48-4	Unknown	1	5940	320	N/A	0.00202	2950000	164000	4.07	N/A	2018-07-14 19:51:26	42
		43	116-ceii-4h-n-1	Unknown	1	201000	10900	N/A	0.0696	2880000	166000		52.4	N/A	2018-07-14 19:57:53	43			43	116-ceii-4h-n-1	Unknown	1		3630	449	N/A	0.00126	2880000	166000	0.83	N/A	2018-07-14 19:57:53	43			43	116-ceii-4h-n-1	Unknown	1	854	81.5	N/A	0.000296	2880000	166000	< 0	N/A	2018-07-14 19:57:53	43
		44	116-ceii-4h-n-2	Unknown	1	206000	11600	N/A	0.0714	2880000	158000		53.7	N/A	2018-07-14 20:04:17	44			44	116-ceii-4h-n-2	Unknown	1		3010	306	N/A	0.00104	2880000	158000	0.291	N/A	2018-07-14 20:04:17	44			44	116-ceii-4h-n-2	Unknown	1	1200	118	N/A	0.000417	2880000	158000	< 0	N/A	2018-07-14 20:04:17	44
		45	116-ceii-4h-n-3	Unknown	1	257000	13500	N/A	0.086	2990000	166000		64.8	N/A	2018-07-14 20:10:45	45			45	116-ceii-4h-n-3	Unknown	1		2740	321	N/A	0.000917	2990000	166000	< 0	N/A	2018-07-14 20:10:45	45			45	116-ceii-4h-n-3	Unknown	1	2060	110	N/A	0.000688	2990000	166000	0.368	N/A	2018-07-14 20:10:45	45
		46	116-ceii-4h-n-4	Unknown	1	266000	14400	N/A	0.086	3100000	177000		64.8	N/A	2018-07-14 20:17:11	46			46	116-ceii-4h-n-4	Unknown	1		2770	325	N/A	0.000894	3100000	177000	< 0	N/A	2018-07-14 20:17:11	46			46	116-ceii-4h-n-4	Unknown	1	1110	109	N/A	0.000359	3100000	177000	< 0	N/A	2018-07-14 20:17:11	46
		47	116-ceii-4h-0-1	Unknown	1	258000	14300	N/A	0.0853	3030000	172000		64.3	N/A	2018-07-14 20:23:38	47			47	116-ceii-4h-0-1	Unknown	1		4050	373	N/A	0.00134	3030000	172000	1.03	N/A	2018-07-14 20:23:38	47			47	116-ceii-4h-0-1	Unknown	1	1400	104	N/A	0.000461	3030000	172000	< 0	N/A	2018-07-14 20:23:38	47
		48	116-ceii-4h-0-2	Unknown	1	270000	14400	N/A	0.0811	3330000	184000		61.1	N/A	2018-07-14 20:30:03	48			48	116-ceii-4h-0-2	Unknown	1		3440	288	N/A	0.00103	3330000	184000	0.259	N/A	2018-07-14 20:30:03	48			48	116-ceii-4h-0-2	Unknown	1	1030	88.5	N/A	0.000308	3330000	184000	< 0	N/A	2018-07-14 20:30:03	48
		49	116-ceii-4h-0-3	Unknown	1	297000	14800	N/A	0.0955	3110000	170000		72	N/A	2018-07-14 20:36:29	49			49	116-ceii-4h-0-3	Unknown	1		2830	293	N/A	0.000909	3110000	170000	< 0	N/A	2018-07-14 20:36:29	49			49	116-ceii-4h-0-3	Unknown	1	2260	95.5	N/A	0.000726	3110000	170000	0.474	N/A	2018-07-14 20:36:29	49
		50	116-ceii-4h-0-4	Unknown	1	321000	18200	N/A	0.105	3060000	171000		79	N/A	2018-07-14 20:42:56	50			50	116-ceii-4h-0-4	Unknown	1		3620	271	N/A	0.00118	3060000	171000	0.641	N/A	2018-07-14 20:42:56	50			50	116-ceii-4h-0-4	Unknown	1	1110	94.3	N/A	0.000364	3060000	171000	< 0	N/A	2018-07-14 20:42:56	50
		51	116-ceii-4h-24-1	Unknown	1	134000	7030	N/A	0.0426	3150000	180000		31.9	N/A	2018-07-14 20:49:23	51			51	116-ceii-4h-24-1	Unknown	1		3040	209	N/A	0.000964	3150000	180000	0.0899	N/A	2018-07-14 20:49:23	51			51	116-ceii-4h-24-1	Unknown	1	2900	109	N/A	0.00092	3150000	180000	1.01	N/A	2018-07-14 20:49:23	51
		52	116-ceii-4h-24-2	Unknown	1	135000	6770	N/A	0.0417	3220000	187000		31.2	N/A	2018-07-14 20:55:47	52			52	116-ceii-4h-24-2	Unknown	1		3480	202	N/A	0.00108	3220000	187000	0.382	N/A	2018-07-14 20:55:47	52			52	116-ceii-4h-24-2	Unknown	1	2580	105	N/A	0.000799	3220000	187000	0.677	N/A	2018-07-14 20:55:47	52
		53	116-ceii-4h-24-3	Unknown	1	211000	11700	N/A	0.0654	3230000	180000		49.1	N/A	2018-07-14 21:02:14	53			53	116-ceii-4h-24-3	Unknown	1		4680	438	N/A	0.00145	3230000	180000	1.3	N/A	2018-07-14 21:02:14	53			53	116-ceii-4h-24-3	Unknown	1	4540	227	N/A	0.00141	3230000	180000	2.37	N/A	2018-07-14 21:02:14	53
		54	116-ceii-4h-24-4	Unknown	1	215000	11900	N/A	0.066	3260000	177000		49.6	N/A	2018-07-14 21:08:42	54			54	116-ceii-4h-24-4	Unknown	1		4450	318	N/A	0.00137	3260000	177000	1.09	N/A	2018-07-14 21:08:42	54			54	116-ceii-4h-24-4	Unknown	1	4510	197	N/A	0.00138	3260000	177000	2.3	N/A	2018-07-14 21:08:42	54
		55	116-ceii-4h-48-1	Unknown	1	226000	11500	N/A	0.0684	3300000	189000		51.4	N/A	2018-07-14 21:15:08	55			55	116-ceii-4h-48-1	Unknown	1		6320	470	N/A	0.00192	3300000	189000	2.46	N/A	2018-07-14 21:15:08	55			55	116-ceii-4h-48-1	Unknown	1	8060	395	N/A	0.00244	3300000	189000	5.26	N/A	2018-07-14 21:15:08	55
		56	116-ceii-4h-48-2	Unknown	1	273000	14700	N/A	0.085	3210000	184000		64	N/A	2018-07-14 21:21:35	56			56	116-ceii-4h-48-2	Unknown	1		11800	1060	N/A	0.00367	3210000	184000	6.83	N/A	2018-07-14 21:21:35	56			56	116-ceii-4h-48-2	Unknown	1	7160	314	N/A	0.00223	3210000	184000	4.67	N/A	2018-07-14 21:21:35	56
		57	116-ceii-4h-48-3	Unknown	1	330000	16700	N/A	0.0951	3470000	186000		71.7	N/A	2018-07-14 21:28:02	57			57	116-ceii-4h-48-3	Unknown	1		8220	584	N/A	0.00237	3470000	186000	3.61	N/A	2018-07-14 21:28:02	57			57	116-ceii-4h-48-3	Unknown	1	8420	463	N/A	0.00243	3470000	186000	5.22	N/A	2018-07-14 21:28:02	57
		58	116-ceii-4h-48-4	Unknown	1	350000	19400	N/A	0.102	3430000	192000		76.9	N/A	2018-07-14 21:34:30	58			58	116-ceii-4h-48-4	Unknown	1		8030	549	N/A	0.00234	3430000	192000	3.53	N/A	2018-07-14 21:34:30	58			58	116-ceii-4h-48-4	Unknown	1	9060	468	N/A	0.00264	3430000	192000	5.82	N/A	2018-07-14 21:34:30	58
		59	116-ceii-6h-n-1	Unknown	1	89600	4830	N/A	0.0248	3620000	199000		18.4	N/A	2018-07-14 21:40:56	59			59	116-ceii-6h-n-1	Unknown	1		4140	415	N/A	0.00114	3620000	199000	0.537	N/A	2018-07-14 21:40:56	59			59	116-ceii-6h-n-1	Unknown	1	1760	72.5	N/A	0.000487	3620000	199000	< 0	N/A	2018-07-14 21:40:56	59
		60	116-ceii-6h-n-2	Unknown	1	98600	5680	N/A	0.0281	3510000	202000		20.9	N/A	2018-07-14 21:47:23	60			60	116-ceii-6h-n-2	Unknown	1		2410	288	N/A	0.000686	3510000	202000	< 0	N/A	2018-07-14 21:47:23	60			60	116-ceii-6h-n-2	Unknown	1	1920	69.7	N/A	0.000546	3510000	202000	< 0	N/A	2018-07-14 21:47:23	60
		61	116-ceii-6h-n-3	Unknown	1	114000	6090	N/A	0.0326	3500000	191000		24.4	N/A	2018-07-14 21:53:50	61			61	116-ceii-6h-n-3	Unknown	1		3690	283	N/A	0.00105	3500000	191000	0.315	N/A	2018-07-14 21:53:50	61			61	116-ceii-6h-n-3	Unknown	1	1820	97.9	N/A	0.000519	3500000	191000	< 0	N/A	2018-07-14 21:53:50	61
		62	116-ceii-6h-n-4	Unknown	1	115000	6170	N/A	0.0316	3650000	211000		23.6	N/A	2018-07-14 22:00:17	62			62	116-ceii-6h-n-4	Unknown	1		2950	319	N/A	0.000809	3650000	211000	< 0	N/A	2018-07-14 22:00:17	62			62	116-ceii-6h-n-4	Unknown	1	927	95.2	N/A	0.000254	3650000	211000	< 0	N/A	2018-07-14 22:00:17	62
		63	116-ceii-6h-0-1	Unknown	1	117000	6200	N/A	0.0324	3610000	213000		24.2	N/A	2018-07-14 22:06:41	63			63	116-ceii-6h-0-1	Unknown	1		3210	372	N/A	0.000889	3610000	213000	< 0	N/A	2018-07-14 22:06:41	63			63	116-ceii-6h-0-1	Unknown	1	2270	113	N/A	0.000627	3610000	213000	0.197	N/A	2018-07-14 22:06:41	63
		64	116-ceii-6h-0-2	Unknown	1	119000	6460	N/A	0.0327	3650000	200000		24.4	N/A	2018-07-14 22:13:08	64			64	116-ceii-6h-0-2	Unknown	1		4260	289	N/A	0.00117	3650000	200000	0.597	N/A	2018-07-14 22:13:08	64			64	116-ceii-6h-0-2	Unknown	1	1510	97.4	N/A	0.000414	3650000	200000	< 0	N/A	2018-07-14 22:13:08	64
		65	116-ceii-6h-0-3	Unknown	1	184000	10100	N/A	0.0475	3880000	219000		35.6	N/A	2018-07-14 22:19:33	65			65	116-ceii-6h-0-3	Unknown	1		3310	393	N/A	0.000853	3880000	219000	< 0	N/A	2018-07-14 22:19:33	65			65	116-ceii-6h-0-3	Unknown	1	2470	93.3	N/A	0.000635	3880000	219000	0.221	N/A	2018-07-14 22:19:33	65
		66	116-ceii-6h-0-4	Unknown	1	188000	10300	N/A	0.0497	3770000	207000		37.3	N/A	2018-07-14 22:26:00	66			66	116-ceii-6h-0-4	Unknown	1		4860	434	N/A	0.00129	3770000	207000	0.902	N/A	2018-07-14 22:26:00	66			66	116-ceii-6h-0-4	Unknown	1	2960	111	N/A	0.000784	3770000	207000	0.636	N/A	2018-07-14 22:26:00	66
		67	116-ceii-6h-24-1	Unknown	1	117000	6850	N/A	0.0288	4050000	238000		21.4	N/A	2018-07-14 22:32:26	67			67	116-ceii-6h-24-1	Unknown	1		4760	312	N/A	0.00117	4050000	238000	0.617	N/A	2018-07-14 22:32:26	67			67	116-ceii-6h-24-1	Unknown	1	5080	203	N/A	0.00125	4050000	238000	1.94	N/A	2018-07-14 22:32:26	67
		68	116-ceii-6h-24-2	Unknown	1	116000	6410	N/A	0.0318	3660000	205000		23.7	N/A	2018-07-14 22:38:53	68			68	116-ceii-6h-24-2	Unknown	1		5260	407	N/A	0.00144	3660000	205000	1.27	N/A	2018-07-14 22:38:53	68			68	116-ceii-6h-24-2	Unknown	1	4450	229	N/A	0.00121	3660000	205000	1.84	N/A	2018-07-14 22:38:53	68
		69	116-ceii-6h-24-3	Unknown	1	123000	6760	N/A	0.032	3850000	204000		23.9	N/A	2018-07-14 22:45:18	69			69	116-ceii-6h-24-3	Unknown	1		5510	303	N/A	0.00143	3850000	204000	1.26	N/A	2018-07-14 22:45:18	69			69	116-ceii-6h-24-3	Unknown	1	4640	253	N/A	0.00121	3850000	204000	1.82	N/A	2018-07-14 22:45:18	69
		70	116-ceii-6h-24-4	Unknown	1	127000	7480	N/A	0.0329	3860000	218000		24.6	N/A	2018-07-14 22:51:44	70			70	116-ceii-6h-24-4	Unknown	1		5610	336	N/A	0.00145	3860000	218000	1.32	N/A	2018-07-14 22:51:44	70			70	116-ceii-6h-24-4	Unknown	1	5370	269	N/A	0.00139	3860000	218000	2.33	N/A	2018-07-14 22:51:44	70
		81	116-cell-6h-48-1	Unknown	1	128000	7020	N/A	0.0304	4230000	235000		22.6	N/A	2018-07-15 00:41:08	11			81	116-cell-6h-48-1	Unknown	1		7170	501	N/A	0.0017	4230000	235000	1.92	N/A	2018-07-15 00:41:08	11			81	116-cell-6h-48-1	Unknown	1	7000	314	N/A	0.00166	4230000	235000	3.07	N/A	2018-07-15 00:41:08	11
		82	116-cell-6h-48-2	Unknown	1	129000	7040	N/A	0.0304	4240000	230000		22.7	N/A	2018-07-15 00:47:35	12			82	116-cell-6h-48-2	Unknown	1		8610	490	N/A	0.00203	4240000	230000	2.75	N/A	2018-07-15 00:47:35	12			82	116-cell-6h-48-2	Unknown	1	6760	349	N/A	0.00159	4240000	230000	2.89	N/A	2018-07-15 00:47:35	12
		83	116-cell-6h-48-3	Unknown	1	157000	8630	N/A	0.0354	4450000	248000		26.4	N/A	2018-07-15 00:53:59	13			83	116-cell-6h-48-3	Unknown	1		10200	652	N/A	0.00229	4450000	248000	3.39	N/A	2018-07-15 00:53:59	13			83	116-cell-6h-48-3	Unknown	1	9920	502	N/A	0.00223	4450000	248000	4.66	N/A	2018-07-15 00:53:59	13
		84	116-cell-6h-48-4	Unknown	1	155000	8540	N/A	0.0354	4390000	244000		26.4	N/A	2018-07-15 01:00:25	14			84	116-cell-6h-48-4	Unknown	1		8840	652	N/A	0.00201	4390000	244000	2.71	N/A	2018-07-15 01:00:25	14			84	116-cell-6h-48-4	Unknown	1	5700	285	N/A	0.0013	4390000	244000	2.07	N/A	2018-07-15 01:00:25	14
		85	116-cell-12h-n-1	Unknown	1	284000	14600	N/A	0.0637	4460000	255000		47.9	N/A	2018-07-15 01:06:53	15			85	116-cell-12h-n-1	Unknown	1		3840	344	N/A	0.000863	4460000	255000	< 0	N/A	2018-07-15 01:06:53	15			85	116-cell-12h-n-1	Unknown	1	1810	136	N/A	0.000406	4460000	255000	< 0	N/A	2018-07-15 01:06:53	15
		86	116-cell-12h-n-2	Unknown	1	299000	16700	N/A	0.0669	4470000	261000		50.3	N/A	2018-07-15 01:13:20	16			86	116-cell-12h-n-2	Unknown	1		2940	259	N/A	0.000657	4470000	261000	< 0	N/A	2018-07-15 01:13:20	16			86	116-cell-12h-n-2	Unknown	1	1490	124	N/A	0.000334	4470000	261000	< 0	N/A	2018-07-15 01:13:20	16
		87	116-cell-12h-n-3	Unknown	1	262000	13900	N/A	0.0592	4420000	243000		44.5	N/A	2018-07-15 01:19:47	17			87	116-cell-12h-n-3	Unknown	1		3280	444	N/A	0.000741	4420000	243000	< 0	N/A	2018-07-15 01:19:47	17			87	116-cell-12h-n-3	Unknown	1	1590	120	N/A	0.00036	4420000	243000	< 0	N/A	2018-07-15 01:19:47	17
		88	116-cell-12h-n-4	Unknown	1	271000	14600	N/A	0.0602	4490000	254000		45.2	N/A	2018-07-15 01:26:14	18			88	116-cell-12h-n-4	Unknown	1		3990	439	N/A	0.000887	4490000	254000	< 0	N/A	2018-07-15 01:26:14	18			88	116-cell-12h-n-4	Unknown	1	1330	123	N/A	0.000295	4490000	254000	< 0	N/A	2018-07-15 01:26:14	18
		89	116-cell-12h-0-1	Unknown	1	290000	15800	N/A	0.0641	4530000	244000		48.2	N/A	2018-07-15 01:32:40	19			89	116-cell-12h-0-1	Unknown	1		7080	539	N/A	0.00156	4530000	244000	1.59	N/A	2018-07-15 01:32:40	19			89	116-cell-12h-0-1	Unknown	1	4640	150	N/A	0.00102	4530000	244000	1.3	N/A	2018-07-15 01:32:40	19
		90	116-cell-12h-0-2	Unknown	1	316000	18400	N/A	0.0731	4330000	229000		55	N/A	2018-07-15 01:39:08	20			90	116-cell-12h-0-2	Unknown	1		5430	575	N/A	0.00126	4330000	229000	0.82	N/A	2018-07-15 01:39:08	20			90	116-cell-12h-0-2	Unknown	1	4170	140	N/A	0.000963	4330000	229000	1.14	N/A	2018-07-15 01:39:08	20
		91	116-cell-12h-0-3	Unknown	1	340000	17800	N/A	0.0794	4290000	241000		59.8	N/A	2018-07-15 01:45:36	21			91	116-cell-12h-0-3	Unknown	1		6180	504	N/A	0.00144	4290000	241000	1.28	N/A	2018-07-15 01:45:36	21			91	116-cell-12h-0-3	Unknown	1	4360	150	N/A	0.00102	4290000	241000	1.28	N/A	2018-07-15 01:45:36	21
		92	116-cell-12h-0-4	Unknown	1	346000	18800	N/A	0.0736	4710000	271000		55.4	N/A	2018-07-15 01:52:01	22			92	116-cell-12h-0-4	Unknown	1		6600	449	N/A	0.0014	4710000	271000	1.18	N/A	2018-07-15 01:52:01	22			92	116-cell-12h-0-4	Unknown	1	4530	177	N/A	0.000963	4710000	271000	1.14	N/A	2018-07-15 01:52:01	22
		93	116-cell-12h-24-1	Unknown	1	280000	16000	N/A	0.0624	4480000	251000		46.9	N/A	2018-07-15 01:58:26	23			93	116-cell-12h-24-1	Unknown	1		9910	666	N/A	0.00221	4480000	251000	3.21	N/A	2018-07-15 01:58:26	23			93	116-cell-12h-24-1	Unknown	1	9220	449	N/A	0.00206	4480000	251000	4.19	N/A	2018-07-15 01:58:26	23
		94	116-cell-12h-24-2	Unknown	1	288000	15400	N/A	0.0623	4620000	250000		46.9	N/A	2018-07-15 02:04:53	24			94	116-cell-12h-24-2	Unknown	1		9050	646	N/A	0.00196	4620000	250000	2.57	N/A	2018-07-15 02:04:53	24			94	116-cell-12h-24-2	Unknown	1	9040	435	N/A	0.00196	4620000	250000	3.9	N/A	2018-07-15 02:04:53	24
		95	116-cell-12h-24-3	Unknown	1	297000	15900	N/A	0.0668	4450000	247000		50.2	N/A	2018-07-15 02:11:19	25			95	116-cell-12h-24-3	Unknown	1		9230	721	N/A	0.00207	4450000	247000	2.86	N/A	2018-07-15 02:11:19	25			95	116-cell-12h-24-3	Unknown	1	8580	416	N/A	0.00193	4450000	247000	3.82	N/A	2018-07-15 02:11:19	25
		96	116-cell-12h-24-4	Unknown	1	324000	18600	N/A	0.071	4570000	261000		53.4	N/A	2018-07-15 02:17:47	26			96	116-cell-12h-24-4	Unknown	1		9710	699	N/A	0.00212	4570000	261000	2.99	N/A	2018-07-15 02:17:47	26			96	116-cell-12h-24-4	Unknown	1	8510	370	N/A	0.00186	4570000	261000	3.64	N/A	2018-07-15 02:17:47	26
		97	116-cell-12h-48-1	Unknown	1	299000	16000	N/A	0.065	4590000	264000		48.9	N/A	2018-07-15 02:24:11	27			97	116-cell-12h-48-1	Unknown	1		6790	388	N/A	0.00148	4590000	264000	1.38	N/A	2018-07-15 02:24:11	27			97	116-cell-12h-48-1	Unknown	1	7730	332	N/A	0.00168	4590000	264000	3.14	N/A	2018-07-15 02:24:11	27
		98	116-cell-12h-48-2	Unknown	1	314000	17500	N/A	0.0676	4640000	254000		50.8	N/A	2018-07-15 02:30:37	28			98	116-cell-12h-48-2	Unknown	1		6980	409	N/A	0.0015	4640000	254000	1.44	N/A	2018-07-15 02:30:37	28			98	116-cell-12h-48-2	Unknown	1	7680	423	N/A	0.00165	4640000	254000	3.06	N/A	2018-07-15 02:30:37	28
		99	116-cell-12h-48-3	Unknown	1	390000	21400	N/A	0.0818	4770000	268000		61.6	N/A	2018-07-15 02:37:05	29			99	116-cell-12h-48-3	Unknown	1		6550	337	N/A	0.00137	4770000	268000	1.11	N/A	2018-07-15 02:37:05	29			99	116-cell-12h-48-3	Unknown	1	7580	440	N/A	0.00159	4770000	268000	2.88	N/A	2018-07-15 02:37:05	29
		100	116-cell-12h-48-4	Unknown	1	362000	19100	N/A	0.0776	4670000	260000		58.4	N/A	2018-07-15 02:43:32	30			100	116-cell-12h-48-4	Unknown	1		7200	470	N/A	0.00154	4670000	260000	1.54	N/A	2018-07-15 02:43:32	30			100	116-cell-12h-48-4	Unknown	1	7440	378	N/A	0.00159	4670000	260000	2.89	N/A	2018-07-15 02:43:32	30
		101	116-cell-24h-n-1	Unknown	1	487000	25900	N/A	0.105	4650000	254000		79	N/A	2018-07-15 02:49:59	31			101	116-cell-24h-n-1	Unknown	1		7540	555	N/A	0.00162	4650000	254000	1.73	N/A	2018-07-15 02:49:59	31			101	116-cell-24h-n-1	Unknown	1	6020	228	N/A	0.0013	4650000	254000	2.06	N/A	2018-07-15 02:49:59	31
		102	116-cell-24h-n-2	Unknown	1	531000	30700	N/A	0.118	4510000	253000		88.8	N/A	2018-07-15 02:56:26	32			102	116-cell-24h-n-2	Unknown	1		7350	540	N/A	0.00163	4510000	253000	1.75	N/A	2018-07-15 02:56:26	32			102	116-cell-24h-n-2	Unknown	1	6290	223	N/A	0.00139	4510000	253000	2.34	N/A	2018-07-15 02:56:26	32
		103	116-cell-24h-n-3	Unknown	1	541000	28800	N/A	0.122	4430000	241000		92.2	N/A	2018-07-15 03:02:54	33			103	116-cell-24h-n-3	Unknown	1		7900	517	N/A	0.00178	4430000	241000	2.14	N/A	2018-07-15 03:02:54	33			103	116-cell-24h-n-3	Unknown	1	5940	219	N/A	0.00134	4430000	241000	2.19	N/A	2018-07-15 03:02:54	33
		104	116-cell-24h-n-4	Unknown	1	537000	28200	N/A	0.119	4530000	249000		89.6	N/A	2018-07-15 03:09:20	34			104	116-cell-24h-n-4	Unknown	1		7360	531	N/A	0.00163	4530000	249000	1.74	N/A	2018-07-15 03:09:20	34			104	116-cell-24h-n-4	Unknown	1	6790	231	N/A	0.0015	4530000	249000	2.63	N/A	2018-07-15 03:09:20	34
		105	116-cell-24h-0-1	Unknown	1	616000	34700	N/A	0.128	4820000	260000		96.4	N/A	2018-07-15 03:15:44	35			105	116-cell-24h-0-1	Unknown	1		9830	733	N/A	0.00204	4820000	260000	2.77	N/A	2018-07-15 03:15:44	35			105	116-cell-24h-0-1	Unknown	1	7330	448	N/A	0.00152	4820000	260000	2.69	N/A	2018-07-15 03:15:44	35
		106	116-cell-24h-0-2	Unknown	1	635000	35900	N/A	0.132	4830000	265000		99.3	N/A	2018-07-15 03:22:11	36			106	116-cell-24h-0-2	Unknown	1		11600	757	N/A	0.0024	4830000	265000	3.67	N/A	2018-07-15 03:22:11	36			106	116-cell-24h-0-2	Unknown	1	9950	400	N/A	0.00206	4830000	265000	4.19	N/A	2018-07-15 03:22:11	36
		107	116-cell-24h-0-3	Unknown	1	762000	39700	N/A	0.161	4720000	261000		122	N/A	2018-07-15 03:28:38	37			107	116-cell-24h-0-3	Unknown	1		7860	680	N/A	0.00167	4720000	261000	1.84	N/A	2018-07-15 03:28:38	37			107	116-cell-24h-0-3	Unknown	1	9470	482	N/A	0.00201	4720000	261000	4.04	N/A	2018-07-15 03:28:38	37
		108	116-cell-24h-0-4	Unknown	1	744000	38600	N/A	0.161	4620000	256000		122	N/A	2018-07-15 03:35:06	38			108	116-cell-24h-0-4	Unknown	1		8330	760	N/A	0.0018	4620000	256000	2.19	N/A	2018-07-15 03:35:06	38			108	116-cell-24h-0-4	Unknown	1	9740	456	N/A	0.00211	4620000	256000	4.33	N/A	2018-07-15 03:35:06	38
		109	116-cell-24h-24-1	Unknown	1	650000	34600	N/A	0.134	4870000	275000		101	N/A	2018-07-15 03:41:32	39			109	116-cell-24h-24-1	Unknown	1		12800	574	N/A	0.00263	4870000	275000	4.25	N/A	2018-07-15 03:41:32	39			109	116-cell-24h-24-1	Unknown	1	14900	685	N/A	0.00305	4870000	275000	6.96	N/A	2018-07-15 03:41:32	39
		110	116-cell-24h-24-2	Unknown	1	696000	38200	N/A	0.156	4450000	254000		118	N/A	2018-07-15 03:48:00	40			110	116-cell-24h-24-2	Unknown	1		13200	709	N/A	0.00295	4450000	254000	5.06	N/A	2018-07-15 03:48:00	40			110	116-cell-24h-24-2	Unknown	1	14900	854	N/A	0.00334	4450000	254000	7.77	N/A	2018-07-15 03:48:00	40
		111	116-cell-24h-24-3	Unknown	1	615000	32400	N/A	0.135	4560000	270000		102	N/A	2018-07-15 03:54:26	41			111	116-cell-24h-24-3	Unknown	1		14900	891	N/A	0.00327	4560000	270000	5.85	N/A	2018-07-15 03:54:26	41			111	116-cell-24h-24-3	Unknown	1	15500	771	N/A	0.0034	4560000	270000	7.94	N/A	2018-07-15 03:54:26	41
		112	116-cell-24h-24-4	Unknown	1	622000	32900	N/A	0.138	4510000	261000		104	N/A	2018-07-15 04:00:53	42			112	116-cell-24h-24-4	Unknown	1		14100	681	N/A	0.00313	4510000	261000	5.5	N/A	2018-07-15 04:00:53	42			112	116-cell-24h-24-4	Unknown	1	15300	886	N/A	0.0034	4510000	261000	7.93	N/A	2018-07-15 04:00:53	42
		113	116-cell-24h-48-1	Unknown	1	538000	29700	N/A	0.117	4600000	269000		88.1	N/A	2018-07-15 04:07:20	43			113	116-cell-24h-48-1	Unknown	1		11900	324	N/A	0.00258	4600000	269000	4.14	N/A	2018-07-15 04:07:20	43			113	116-cell-24h-48-1	Unknown	1	16600	956	N/A	0.00362	4600000	269000	8.53	N/A	2018-07-15 04:07:20	43
		114	116-cell-24h-48-2	Unknown	1	577000	32600	N/A	0.123	4700000	265000		92.6	N/A	2018-07-15 04:13:47	44			114	116-cell-24h-48-2	Unknown	1		11900	355	N/A	0.00253	4700000	265000	4.01	N/A	2018-07-15 04:13:47	44			114	116-cell-24h-48-2	Unknown	1	15800	1030	N/A	0.00336	4700000	265000	7.82	N/A	2018-07-15 04:13:47	44
		115	116-cell-24h-48-3	Unknown	1	545000	29500	N/A	0.119	4570000	265000		89.9	N/A	2018-07-15 04:20:11	45			115	116-cell-24h-48-3	Unknown	1		14000	624	N/A	0.00307	4570000	265000	5.35	N/A	2018-07-15 04:20:11	45			115	116-cell-24h-48-3	Unknown	1	17200	943	N/A	0.00377	4570000	265000	8.96	N/A	2018-07-15 04:20:11	45
		116	116-cell-24h-48-4	Unknown	1	537000	27200	N/A	0.118	4560000	257000		88.7	N/A	2018-07-15 04:26:35	46			116	116-cell-24h-48-4	Unknown	1		14400	625	N/A	0.00315	4560000	257000	5.55	N/A	2018-07-15 04:26:35	46			116	116-cell-24h-48-4	Unknown	1	17200	1010	N/A	0.00378	4560000	257000	8.98	N/A	2018-07-15 04:26:35	46
		117	116-cell-48h-n-1	Unknown	1	747000	41400	N/A	0.154	4840000	273000		117	N/A	2018-07-15 04:33:03	47			117	116-cell-48h-n-1	Unknown	1		22400	1440	N/A	0.00464	4840000	273000	9.26	N/A	2018-07-15 04:33:03	47			117	116-cell-48h-n-1	Unknown	1	19300	1280	N/A	0.00399	4840000	273000	9.57	N/A	2018-07-15 04:33:03	47
		118	116-cell-48h-n-2	Unknown	1	768000	42700	N/A	0.168	4570000	261000		127	N/A	2018-07-15 04:39:27	48			118	116-cell-48h-n-2	Unknown	1		17300	1060	N/A	0.00379	4570000	261000	7.15	N/A	2018-07-15 04:39:27	48			118	116-cell-48h-n-2	Unknown	1	18400	1210	N/A	0.00403	4570000	261000	9.69	N/A	2018-07-15 04:39:27	48
		119	116-cell-48h-n-3	Unknown	1	1180000	59900	N/A	0.249	4740000	263000		188	N/A	2018-07-15 04:45:53	49			119	116-cell-48h-n-3	Unknown	1		21200	1220	N/A	0.00447	4740000	263000	8.85	N/A	2018-07-15 04:45:53	49			119	116-cell-48h-n-3	Unknown	1	21100	1480	N/A	0.00446	4740000	263000	10.9	N/A	2018-07-15 04:45:53	49
		120	116-cell-48h-n-4	Unknown	1	1170000	62800	N/A	0.243	4820000	289000		184	N/A	2018-07-15 04:52:20	50			120	116-cell-48h-n-4	Unknown	1		23500	1360	N/A	0.00488	4820000	289000	9.87	N/A	2018-07-15 04:52:20	50			120	116-cell-48h-n-4	Unknown	1	21900	1350	N/A	0.00454	4820000	289000	11.1	N/A	2018-07-15 04:52:20	50
		121	116-cell-48h-0-1	Unknown	1	1080000	60700	N/A	0.223	4860000	267000		168	N/A	2018-07-15 04:58:47	51			121	116-cell-48h-0-1	Unknown	1		21400	1300	N/A	0.00441	4860000	267000	8.69	N/A	2018-07-15 04:58:47	51			121	116-cell-48h-0-1	Unknown	1	27200	1350	N/A	0.0056	4860000	267000	14.1	N/A	2018-07-15 04:58:47	51
		122	116-cell-48h-0-2	Unknown	1	1170000	65100	N/A	0.24	4890000	278000		181	N/A	2018-07-15 05:05:11	52			122	116-cell-48h-0-2	Unknown	1		22500	1350	N/A	0.00461	4890000	278000	9.18	N/A	2018-07-15 05:05:11	52			122	116-cell-48h-0-2	Unknown	1	26900	1680	N/A	0.00549	4890000	278000	13.7	N/A	2018-07-15 05:05:11	52
		123	116-cell-48h-0-3	Unknown	1	1280000	71600	N/A	0.249	5140000	303000		188	N/A	2018-07-15 05:11:35	53			123	116-cell-48h-0-3	Unknown	1		17600	1570	N/A	0.00343	5140000	303000	6.26	N/A	2018-07-15 05:11:35	53			123	116-cell-48h-0-3	Unknown	1	28700	1700	N/A	0.00558	5140000	303000	14	N/A	2018-07-15 05:11:35	53
		124	116-cell-48h-0-4	Unknown	1	1300000	69700	N/A	0.269	4830000	279000		203	N/A	2018-07-15 05:18:02	54			124	116-cell-48h-0-4	Unknown	1		16400	1340	N/A	0.00339	4830000	279000	6.15	N/A	2018-07-15 05:18:02	54			124	116-cell-48h-0-4	Unknown	1	26800	1730	N/A	0.00554	4830000	279000	13.9	N/A	2018-07-15 05:18:02	54
		125	116-cell-48h-24-1	Unknown	1	478000	25100	N/A	0.0916	5220000	303000		69	N/A	2018-07-15 05:24:29	55			125	116-cell-48h-24-1	Unknown	1		13300	502	N/A	0.00255	5220000	303000	4.05	N/A	2018-07-15 05:24:29	55			125	116-cell-48h-24-1	Unknown	1	16700	1020	N/A	0.0032	5220000	303000	7.37	N/A	2018-07-15 05:24:29	55
		126	116-cell-48h-24-2	Unknown	1	494000	27500	N/A	0.0967	5110000	286000		72.9	N/A	2018-07-15 05:30:53	56			126	116-cell-48h-24-2	Unknown	1		13700	525	N/A	0.00268	5110000	286000	4.39	N/A	2018-07-15 05:30:53	56			126	116-cell-48h-24-2	Unknown	1	16400	1100	N/A	0.00321	5110000	286000	7.41	N/A	2018-07-15 05:30:53	56
		127	116-cell-48h-24-3	Unknown	1	561000	33000	N/A	0.116	4840000	262000		87.5	N/A	2018-07-15 05:37:20	57			127	116-cell-48h-24-3	Unknown	1		18300	1000	N/A	0.00379	4840000	262000	7.15	N/A	2018-07-15 05:37:20	57			127	116-cell-48h-24-3	Unknown	1	23400	1260	N/A	0.00483	4840000	262000	11.9	N/A	2018-07-15 05:37:20	57
		128	116-cell-48h-24-4	Unknown	1	561000	30800	N/A	0.116	4830000	272000		87.7	N/A	2018-07-15 05:43:47	58			128	116-cell-48h-24-4	Unknown	1		17400	806	N/A	0.0036	4830000	272000	6.68	N/A	2018-07-15 05:43:47	58			128	116-cell-48h-24-4	Unknown	1	24000	1250	N/A	0.00497	4830000	272000	12.3	N/A	2018-07-15 05:43:47	58
		129	116-cell-48h-48-1	Unknown	1	764000	42500	N/A	0.15	5110000	282000		113	N/A	2018-07-15 05:50:14	59			129	116-cell-48h-48-1	Unknown	1		27900	1850	N/A	0.00547	5110000	282000	11.3	N/A	2018-07-15 05:50:14	59			129	116-cell-48h-48-1	Unknown	1	40700	2230	N/A	0.00796	5110000	282000	20.6	N/A	2018-07-15 05:50:14	59
		130	116-cell-48h-48-2	Unknown	1	806000	42300	N/A	0.157	5120000	301000		119	N/A	2018-07-15 05:56:41	60			130	116-cell-48h-48-2	Unknown	1		29200	1750	N/A	0.00571	5120000	301000	11.9	N/A	2018-07-15 05:56:41	60			130	116-cell-48h-48-2	Unknown	1	41500	2390	N/A	0.00811	5120000	301000	21	N/A	2018-07-15 05:56:41	60
		131	116-cell-48h-48-3	Unknown	1	850000	43800	N/A	0.164	5180000	295000		124	N/A	2018-07-15 06:03:08	61			131	116-cell-48h-48-3	Unknown	1		33900	2340	N/A	0.00655	5180000	295000	14	N/A	2018-07-15 06:03:08	61			131	116-cell-48h-48-3	Unknown	1	51300	3930	N/A	0.0099	5180000	295000	26	N/A	2018-07-15 06:03:08	61
		132	116-cell-48h-48-4	Unknown	1	877000	45900	N/A	0.169	5200000	286000		127	N/A	2018-07-15 06:09:35	62			132	116-cell-48h-48-4	Unknown	1		35100	2420	N/A	0.00676	5200000	286000	14.6	N/A	2018-07-15 06:09:35	62			132	116-cell-48h-48-4	Unknown	1	48300	3150	N/A	0.00928	5200000	286000	24.3	N/A	2018-07-15 06:09:35	62
		133	620-cell-1h-n-1	Unknown	1	397000	21100	N/A	0.0771	5150000	286000		58	N/A	2018-07-15 06:28:50	63			133	620-cell-1h-n-1	Unknown	1		8340	508	N/A	0.00162	5150000	286000	1.73	N/A	2018-07-15 06:28:50	63			133	620-cell-1h-n-1	Unknown	1	2110	106	N/A	0.00041	5150000	286000	< 0	N/A	2018-07-15 06:28:50	63
		134	620-cell-1h-n-2	Unknown	1	424000	21800	N/A	0.0839	5060000	276000		63.2	N/A	2018-07-15 06:35:17	64			134	620-cell-1h-n-2	Unknown	1		8340	492	N/A	0.00165	5060000	276000	1.8	N/A	2018-07-15 06:35:17	64			134	620-cell-1h-n-2	Unknown	1	1650	95.9	N/A	0.000326	5060000	276000	< 0	N/A	2018-07-15 06:35:17	64
		135	620-cell-1h-n-3	Unknown	1	474000	24500	N/A	0.0859	5520000	311000		64.7	N/A	2018-07-15 06:41:40	20001			135	620-cell-1h-n-3	Unknown	1		7770	541	N/A	0.00141	5520000	311000	1.2	N/A	2018-07-15 06:41:40	20001			135	620-cell-1h-n-3	Unknown	1	655	78.3	N/A	0.000119	5520000	311000	< 0	N/A	2018-07-15 06:41:40	20001
		136	620-cell-1h-n-4	Unknown	1	434000	23300	N/A	0.0834	5200000	289000		62.8	N/A	2018-07-15 06:48:07	20002			136	620-cell-1h-n-4	Unknown	1		7630	604	N/A	0.00147	5200000	289000	1.35	N/A	2018-07-15 06:48:07	20002			136	620-cell-1h-n-4	Unknown	1	941	77.2	N/A	0.000181	5200000	289000	< 0	N/A	2018-07-15 06:48:07	20002
		137	620-cell-1h-0-1	Unknown	1	476000	25600	N/A	0.0884	5380000	295000		66.6	N/A	2018-07-15 06:54:35	20003			137	620-cell-1h-0-1	Unknown	1		7560	387	N/A	0.0014	5380000	295000	1.19	N/A	2018-07-15 06:54:35	20003			137	620-cell-1h-0-1	Unknown	1	2300	141	N/A	0.000427	5380000	295000	< 0	N/A	2018-07-15 06:54:35	20003
		138	620-cell-1h-0-2	Unknown	1	529000	27700	N/A	0.0991	5330000	302000		74.7	N/A	2018-07-15 07:00:59	20004			138	620-cell-1h-0-2	Unknown	1		7760	419	N/A	0.00146	5330000	302000	1.32	N/A	2018-07-15 07:00:59	20004			138	620-cell-1h-0-2	Unknown	1	1510	98.5	N/A	0.000282	5330000	302000	< 0	N/A	2018-07-15 07:00:59	20004
		139	620-cell-1h-0-3	Unknown	1	528000	26900	N/A	0.102	5170000	276000		77.1	N/A	2018-07-15 07:07:26	20005			139	620-cell-1h-0-3	Unknown	1		8330	475	N/A	0.00161	5170000	276000	1.71	N/A	2018-07-15 07:07:26	20005			139	620-cell-1h-0-3	Unknown	1	1270	100	N/A	0.000246	5170000	276000	< 0	N/A	2018-07-15 07:07:26	20005
		140	620-cell-1h-0-4	Unknown	1	514000	27400	N/A	0.0956	5380000	304000		72	N/A	2018-07-15 07:13:50	20006			140	620-cell-1h-0-4	Unknown	1		7600	434	N/A	0.00141	5380000	304000	1.22	N/A	2018-07-15 07:13:50	20006			140	620-cell-1h-0-4	Unknown	1	2200	115	N/A	0.000409	5380000	304000	< 0	N/A	2018-07-15 07:13:50	20006
		141	620-cell-1h-24-1	Unknown	1	438000	24100	N/A	0.0833	5250000	292000		62.7	N/A	2018-07-15 07:20:17	1			141	620-cell-1h-24-1	Unknown	1		15100	823	N/A	0.00288	5250000	292000	4.87	N/A	2018-07-15 07:20:17	1			141	620-cell-1h-24-1	Unknown	1	3140	145	N/A	0.000597	5250000	292000	0.115	N/A	2018-07-15 07:20:17	1
		142	620-cell-1h-24-2	Unknown	1	453000	24400	N/A	0.0831	5450000	296000		62.6	N/A	2018-07-15 07:26:44	2			142	620-cell-1h-24-2	Unknown	1		12600	746	N/A	0.0023	5450000	296000	3.43	N/A	2018-07-15 07:26:44	2			142	620-cell-1h-24-2	Unknown	1	3220	168	N/A	0.00059	5450000	296000	0.0943	N/A	2018-07-15 07:26:44	2
		143	620-cell-1h-24-3	Unknown	1	508000	28500	N/A	0.0921	5510000	295000		69.4	N/A	2018-07-15 07:33:11	3			143	620-cell-1h-24-3	Unknown	1		13400	776	N/A	0.00243	5510000	295000	3.76	N/A	2018-07-15 07:33:11	3			143	620-cell-1h-24-3	Unknown	1	3790	190	N/A	0.000688	5510000	295000	0.367	N/A	2018-07-15 07:33:11	3
		144	620-cell-1h-24-4	Unknown	1	474000	25600	N/A	0.0921	5150000	269000		69.4	N/A	2018-07-15 07:39:38	4			144	620-cell-1h-24-4	Unknown	1		14200	771	N/A	0.00276	5150000	269000	4.58	N/A	2018-07-15 07:39:38	4			144	620-cell-1h-24-4	Unknown	1	4130	173	N/A	0.000803	5150000	269000	0.689	N/A	2018-07-15 07:39:38	4
		145	620-cell-1h-48-1	Unknown	1	373000	20700	N/A	0.0647	5760000	318000		48.6	N/A	2018-07-15 07:46:02	5			145	620-cell-1h-48-1	Unknown	1		14800	963	N/A	0.00256	5760000	318000	4.08	N/A	2018-07-15 07:46:02	5			145	620-cell-1h-48-1	Unknown	1	4160	247	N/A	0.000722	5760000	318000	0.462	N/A	2018-07-15 07:46:02	5
		146	620-cell-1h-48-2	Unknown	1	390000	22000	N/A	0.0707	5510000	310000		53.2	N/A	2018-07-15 07:52:28	6			146	620-cell-1h-48-2	Unknown	1		14300	878	N/A	0.0026	5510000	310000	4.17	N/A	2018-07-15 07:52:28	6			146	620-cell-1h-48-2	Unknown	1	4240	216	N/A	0.000768	5510000	310000	0.592	N/A	2018-07-15 07:52:28	6
		147	620-cell-1h-48-3	Unknown	1	402000	20600	N/A	0.0727	5520000	293000		54.7	N/A	2018-07-15 07:58:56	7			147	620-cell-1h-48-3	Unknown	1		15600	933	N/A	0.00282	5520000	293000	4.72	N/A	2018-07-15 07:58:56	7			147	620-cell-1h-48-3	Unknown	1	4260	207	N/A	0.000772	5520000	293000	0.602	N/A	2018-07-15 07:58:56	7
		148	620-cell-1h-48-4	Unknown	1	406000	22000	N/A	0.0727	5590000	297000		54.7	N/A	2018-07-15 08:05:23	8			148	620-cell-1h-48-4	Unknown	1		16200	1020	N/A	0.00291	5590000	297000	4.94	N/A	2018-07-15 08:05:23	8			148	620-cell-1h-48-4	Unknown	1	4150	214	N/A	0.000743	5590000	297000	0.522	N/A	2018-07-15 08:05:23	8
		149	620-cell-2h-n-1	Unknown	1	514000	28500	N/A	0.0948	5420000	291000		71.5	N/A	2018-07-15 08:11:51	9			149	620-cell-2h-n-1	Unknown	1		6530	508	N/A	0.00121	5420000	291000	0.695	N/A	2018-07-15 08:11:51	9			149	620-cell-2h-n-1	Unknown	1	495	42.4	N/A	9.14e-05	5420000	291000	< 0	N/A	2018-07-15 08:11:51	9
		150	620-cell-2h-n-2	Unknown	1	557000	29500	N/A	0.102	5480000	301000		76.7	N/A	2018-07-15 08:18:18	10			150	620-cell-2h-n-2	Unknown	1		6000	536	N/A	0.00109	5480000	301000	0.417	N/A	2018-07-15 08:18:18	10			150	620-cell-2h-n-2	Unknown	1	571	66.5	N/A	0.000104	5480000	301000	< 0	N/A	2018-07-15 08:18:18	10
		151	620-cell-2h-n-3	Unknown	1	560000	29800	N/A	0.104	5380000	305000		78.5	N/A	2018-07-15 08:24:44	11			151	620-cell-2h-n-3	Unknown	1		4740	363	N/A	0.000881	5380000	305000	< 0	N/A	2018-07-15 08:24:44	11			151	620-cell-2h-n-3	Unknown	1	585	64.7	N/A	0.000109	5380000	305000	< 0	N/A	2018-07-15 08:24:44	11
		152	620-cell-2h-n-4	Unknown	1	577000	31400	N/A	0.102	5680000	314000		76.6	N/A	2018-07-15 08:31:11	12			152	620-cell-2h-n-4	Unknown	1		4500	385	N/A	0.000793	5680000	314000	< 0	N/A	2018-07-15 08:31:11	12			152	620-cell-2h-n-4	Unknown	1	841	79.9	N/A	0.000148	5680000	314000	< 0	N/A	2018-07-15 08:31:11	12
		153	620-cell-2h-0-1	Unknown	1	690000	36800	N/A	0.122	5650000	321000		92.2	N/A	2018-07-15 08:37:38	13			153	620-cell-2h-0-1	Unknown	1		6540	462	N/A	0.00116	5650000	321000	0.576	N/A	2018-07-15 08:37:38	13			153	620-cell-2h-0-1	Unknown	1	975	63.6	N/A	0.000173	5650000	321000	< 0	N/A	2018-07-15 08:37:38	13
		154	620-cell-2h-0-2	Unknown	1	700000	36500	N/A	0.131	5340000	295000		99	N/A	2018-07-15 08:44:02	14			154	620-cell-2h-0-2	Unknown	1		6500	472	N/A	0.00122	5340000	295000	0.728	N/A	2018-07-15 08:44:02	14			154	620-cell-2h-0-2	Unknown	1	555	52.7	N/A	0.000104	5340000	295000	< 0	N/A	2018-07-15 08:44:02	14
		155	620-cell-2h-0-3	Unknown	1	959000	51000	N/A	0.167	5750000	325000		126	N/A	2018-07-15 08:50:29	15			155	620-cell-2h-0-3	Unknown	1		6560	382	N/A	0.00114	5750000	325000	0.535	N/A	2018-07-15 08:50:29	15			155	620-cell-2h-0-3	Unknown	1	749	71.5	N/A	0.00013	5750000	325000	< 0	N/A	2018-07-15 08:50:29	15
		156	620-cell-2h-0-4	Unknown	1	934000	53500	N/A	0.172	5430000	290000		130	N/A	2018-07-15 08:56:56	16			156	620-cell-2h-0-4	Unknown	1		7050	496	N/A	0.0013	5430000	290000	0.929	N/A	2018-07-15 08:56:56	16			156	620-cell-2h-0-4	Unknown	1	808	70.1	N/A	0.000149	5430000	290000	< 0	N/A	2018-07-15 08:56:56	16
		157	620-cell-2h-24-1	Unknown	1	610000	32000	N/A	0.11	5560000	303000		82.7	N/A	2018-07-15 09:03:23	17			157	620-cell-2h-24-1	Unknown	1		11000	740	N/A	0.00197	5560000	303000	2.61	N/A	2018-07-15 09:03:23	17			157	620-cell-2h-24-1	Unknown	1	3600	125	N/A	0.000647	5560000	303000	0.255	N/A	2018-07-15 09:03:23	17
		158	620-cell-2h-24-2	Unknown	1	621000	32500	N/A	0.112	5560000	312000		84.3	N/A	2018-07-15 09:09:50	18			158	620-cell-2h-24-2	Unknown	1		10100	637	N/A	0.00181	5560000	312000	2.2	N/A	2018-07-15 09:09:50	18			158	620-cell-2h-24-2	Unknown	1	3480	121	N/A	0.000626	5560000	312000	0.194	N/A	2018-07-15 09:09:50	18
		159	620-cell-2h-24-3	Unknown	1	598000	30400	N/A	0.113	5310000	296000		85	N/A	2018-07-15 09:16:18	19			159	620-cell-2h-24-3	Unknown	1		17200	1380	N/A	0.00323	5310000	296000	5.75	N/A	2018-07-15 09:16:18	19			159	620-cell-2h-24-3	Unknown	1	3440	165	N/A	0.000647	5310000	296000	0.254	N/A	2018-07-15 09:16:18	19
		160	620-cell-2h-24-4	Unknown	1	578000	31900	N/A	0.107	5380000	312000		81	N/A	2018-07-15 09:22:44	20			160	620-cell-2h-24-4	Unknown	1		12700	844	N/A	0.00237	5380000	312000	3.6	N/A	2018-07-15 09:22:44	20			160	620-cell-2h-24-4	Unknown	1	3400	116	N/A	0.000632	5380000	312000	0.213	N/A	2018-07-15 09:22:44	20
		161	620-cell-2h-48-1	Unknown	1	535000	29700	N/A	0.0982	5450000	302000		74	N/A	2018-07-15 09:29:11	21			161	620-cell-2h-48-1	Unknown	1		18800	1260	N/A	0.00345	5450000	302000	6.31	N/A	2018-07-15 09:29:11	21			161	620-cell-2h-48-1	Unknown	1	4720	245	N/A	0.000865	5450000	302000	0.861	N/A	2018-07-15 09:29:11	21
		162	620-cell-2h-48-2	Unknown	1	554000	29000	N/A	0.106	5220000	301000		79.9	N/A	2018-07-15 09:35:37	22			162	620-cell-2h-48-2	Unknown	1		20300	1340	N/A	0.00389	5220000	301000	7.4	N/A	2018-07-15 09:35:37	22			162	620-cell-2h-48-2	Unknown	1	4460	197	N/A	0.000854	5220000	301000	0.83	N/A	2018-07-15 09:35:37	22
		163	620-cell-2h-48-3	Unknown	1	515000	27100	N/A	0.0992	5190000	285000		74.8	N/A	2018-07-15 09:42:02	23			163	620-cell-2h-48-3	Unknown	1		14500	973	N/A	0.0028	5190000	285000	4.68	N/A	2018-07-15 09:42:02	23			163	620-cell-2h-48-3	Unknown	1	4910	210	N/A	0.000946	5190000	285000	1.09	N/A	2018-07-15 09:42:02	23
		164	620-cell-2h-48-4	Unknown	1	522000	27300	N/A	0.1	5210000	279000		75.6	N/A	2018-07-15 09:48:29	24			164	620-cell-2h-48-4	Unknown	1		15900	924	N/A	0.00305	5210000	279000	5.31	N/A	2018-07-15 09:48:29	24			164	620-cell-2h-48-4	Unknown	1	4260	190	N/A	0.000817	5210000	279000	0.728	N/A	2018-07-15 09:48:29	24
		165	620-cell-4h-n-1	Unknown	1	618000	32800	N/A	0.11	5630000	314000		82.8	N/A	2018-07-15 09:54:56	25			165	620-cell-4h-n-1	Unknown	1		6270	491	N/A	0.00111	5630000	314000	0.465	N/A	2018-07-15 09:54:56	25			165	620-cell-4h-n-1	Unknown	1	354	54.5	N/A	6.3e-05	5630000	314000	< 0	N/A	2018-07-15 09:54:56	25
		166	620-cell-4h-n-2	Unknown	1	620000	34800	N/A	0.114	5420000	311000		86.2	N/A	2018-07-15 10:01:23	26			166	620-cell-4h-n-2	Unknown	1		6340	503	N/A	0.00117	5420000	311000	0.604	N/A	2018-07-15 10:01:23	26			166	620-cell-4h-n-2	Unknown	1	244	35.4	N/A	4.5e-05	5420000	311000	< 0	N/A	2018-07-15 10:01:23	26
		167	620-cell-4h-n-3	Unknown	1	804000	43200	N/A	0.15	5370000	290000		113	N/A	2018-07-15 10:07:50	27			167	620-cell-4h-n-3	Unknown	1		6120	490	N/A	0.00114	5370000	290000	0.529	N/A	2018-07-15 10:07:50	27			167	620-cell-4h-n-3	Unknown	1	750	58.5	N/A	0.00014	5370000	290000	< 0	N/A	2018-07-15 10:07:50	27
		168	620-cell-4h-n-4	Unknown	1	815000	44000	N/A	0.152	5370000	303000		114	N/A	2018-07-15 10:14:17	28			168	620-cell-4h-n-4	Unknown	1		7140	528	N/A	0.00133	5370000	303000	1	N/A	2018-07-15 10:14:17	28			168	620-cell-4h-n-4	Unknown	1	586	78	N/A	0.000109	5370000	303000	< 0	N/A	2018-07-15 10:14:17	28
		169	620-cell-4h-0-1	Unknown	1	756000	40900	N/A	0.138	5490000	311000		104	N/A	2018-07-15 10:20:44	29			169	620-cell-4h-0-1	Unknown	1		6730	436	N/A	0.00122	5490000	311000	0.741	N/A	2018-07-15 10:20:44	29			169	620-cell-4h-0-1	Unknown	1	1020	70.9	N/A	0.000186	5490000	311000	< 0	N/A	2018-07-15 10:20:44	29
		170	620-cell-4h-0-2	Unknown	1	800000	45100	N/A	0.147	5430000	311000		111	N/A	2018-07-15 10:27:14	30			170	620-cell-4h-0-2	Unknown	1		5430	315	N/A	0.000999	5430000	311000	0.178	N/A	2018-07-15 10:27:14	30			170	620-cell-4h-0-2	Unknown	1	799	59.3	N/A	0.000147	5430000	311000	< 0	N/A	2018-07-15 10:27:14	30
		171	620-cell-4h-0-3	Unknown	1	850000	47000	N/A	0.154	5520000	308000		116	N/A	2018-07-15 10:33:41	31			171	620-cell-4h-0-3	Unknown	1		11400	807	N/A	0.00207	5520000	308000	2.86	N/A	2018-07-15 10:33:41	31			171	620-cell-4h-0-3	Unknown	1	681	84.6	N/A	0.000123	5520000	308000	< 0	N/A	2018-07-15 10:33:41	31
		172	620-cell-4h-0-4	Unknown	1	836000	44000	N/A	0.161	5200000	293000		122	N/A	2018-07-15 10:40:08	32			172	620-cell-4h-0-4	Unknown	1		7600	476	N/A	0.00146	5200000	293000	1.34	N/A	2018-07-15 10:40:08	32			172	620-cell-4h-0-4	Unknown	1	520	64.1	N/A	0.0001	5200000	293000	< 0	N/A	2018-07-15 10:40:08	32
		173	620-cell-4h-24-1	Unknown	1	683000	37300	N/A	0.127	5390000	305000		95.6	N/A	2018-07-15 10:46:35	33			173	620-cell-4h-24-1	Unknown	1		6690	407	N/A	0.00124	5390000	305000	0.782	N/A	2018-07-15 10:46:35	33			173	620-cell-4h-24-1	Unknown	1	2550	101	N/A	0.000472	5390000	305000	< 0	N/A	2018-07-15 10:46:35	33
		174	620-cell-4h-24-2	Unknown	1	699000	37400	N/A	0.132	5310000	285000		99.4	N/A	2018-07-15 10:53:00	34			174	620-cell-4h-24-2	Unknown	1		6680	464	N/A	0.00126	5310000	285000	0.826	N/A	2018-07-15 10:53:00	34			174	620-cell-4h-24-2	Unknown	1	2500	98.9	N/A	0.000471	5310000	285000	< 0	N/A	2018-07-15 10:53:00	34
		175	620-cell-4h-24-3	Unknown	1	681000	36400	N/A	0.128	5310000	321000		96.7	N/A	2018-07-15 10:59:26	35			175	620-cell-4h-24-3	Unknown	1		10900	732	N/A	0.00205	5310000	321000	2.79	N/A	2018-07-15 10:59:26	35			175	620-cell-4h-24-3	Unknown	1	3000	99.5	N/A	0.000565	5310000	321000	0.0248	N/A	2018-07-15 10:59:26	35
		176	620-cell-4h-24-4	Unknown	1	653000	35600	N/A	0.126	5190000	288000		95	N/A	2018-07-15 11:05:53	36			176	620-cell-4h-24-4	Unknown	1		11300	823	N/A	0.00219	5190000	288000	3.14	N/A	2018-07-15 11:05:53	36			176	620-cell-4h-24-4	Unknown	1	2770	106	N/A	0.000534	5190000	288000	< 0	N/A	2018-07-15 11:05:53	36
		177	620-cell-4h-48-1	Unknown	1	612000	33300	N/A	0.116	5280000	293000		87.5	N/A	2018-07-15 11:12:20	37			177	620-cell-4h-48-1	Unknown	1		10500	688	N/A	0.00199	5280000	293000	2.65	N/A	2018-07-15 11:12:20	37			177	620-cell-4h-48-1	Unknown	1	4240	163	N/A	0.000803	5280000	293000	0.688	N/A	2018-07-15 11:12:20	37
		178	620-cell-4h-48-2	Unknown	1	621000	34000	N/A	0.121	5130000	294000		91.4	N/A	2018-07-15 11:18:47	38			178	620-cell-4h-48-2	Unknown	1		8660	539	N/A	0.00169	5130000	294000	1.9	N/A	2018-07-15 11:18:47	38			178	620-cell-4h-48-2	Unknown	1	3600	212	N/A	0.000701	5130000	294000	0.405	N/A	2018-07-15 11:18:47	38
		179	620-cell-4h-48-3	Unknown	1	784000	44300	N/A	0.153	5120000	299000		116	N/A	2018-07-15 11:25:14	39			179	620-cell-4h-48-3	Unknown	1		16500	1010	N/A	0.00322	5120000	299000	5.73	N/A	2018-07-15 11:25:14	39			179	620-cell-4h-48-3	Unknown	1	5350	256	N/A	0.00105	5120000	299000	1.37	N/A	2018-07-15 11:25:14	39
		180	620-cell-4h-48-4	Unknown	1	813000	45700	N/A	0.152	5360000	305000		115	N/A	2018-07-15 11:31:41	40			180	620-cell-4h-48-4	Unknown	1		15900	945	N/A	0.00296	5360000	305000	5.07	N/A	2018-07-15 11:31:41	40			180	620-cell-4h-48-4	Unknown	1	5060	332	N/A	0.000944	5360000	305000	1.08	N/A	2018-07-15 11:31:41	40
		181	620-cell-6h-n-1	Unknown	1	245000	13600	N/A	0.0446	5490000	308000		33.4	N/A	2018-07-15 11:38:09	41			181	620-cell-6h-n-1	Unknown	1		7900	602	N/A	0.00144	5490000	308000	1.27	N/A	2018-07-15 11:38:09	41			181	620-cell-6h-n-1	Unknown	1	215	31.2	N/A	3.91e-05	5490000	308000	< 0	N/A	2018-07-15 11:38:09	41
		182	620-cell-6h-n-2	Unknown	1	239000	13100	N/A	0.046	5200000	305000		34.4	N/A	2018-07-15 11:44:35	42			182	620-cell-6h-n-2	Unknown	1		5590	550	N/A	0.00107	5200000	305000	0.366	N/A	2018-07-15 11:44:35	42			182	620-cell-6h-n-2	Unknown	1	448	53	N/A	8.61e-05	5200000	305000	< 0	N/A	2018-07-15 11:44:35	42
		183	620-cell-6h-n-3	Unknown	1	299000	16400	N/A	0.0579	5170000	286000		43.5	N/A	2018-07-15 11:51:00	43			183	620-cell-6h-n-3	Unknown	1		8270	747	N/A	0.0016	5170000	286000	1.68	N/A	2018-07-15 11:51:00	43			183	620-cell-6h-n-3	Unknown	1	372	48.1	N/A	7.2e-05	5170000	286000	< 0	N/A	2018-07-15 11:51:00	43
		184	620-cell-6h-n-4	Unknown	1	303000	17000	N/A	0.0557	5450000	314000		41.8	N/A	2018-07-15 11:57:23	44			184	620-cell-6h-n-4	Unknown	1		5980	512	N/A	0.0011	5450000	314000	0.427	N/A	2018-07-15 11:57:23	44			184	620-cell-6h-n-4	Unknown	1	324	45.8	N/A	5.94e-05	5450000	314000	< 0	N/A	2018-07-15 11:57:23	44
		185	620-cell-6h-0-1	Unknown	1	297000	16500	N/A	0.0535	5540000	307000		40.2	N/A	2018-07-15 12:03:50	45			185	620-cell-6h-0-1	Unknown	1		6530	534	N/A	0.00118	5540000	307000	0.625	N/A	2018-07-15 12:03:50	45			185	620-cell-6h-0-1	Unknown	1	1040	96.1	N/A	0.000188	5540000	307000	< 0	N/A	2018-07-15 12:03:50	45
		186	620-cell-6h-0-2	Unknown	1	298000	16000	N/A	0.0548	5440000	310000		41.2	N/A	2018-07-15 12:10:14	46			186	620-cell-6h-0-2	Unknown	1		6370	473	N/A	0.00117	5440000	310000	0.608	N/A	2018-07-15 12:10:14	46			186	620-cell-6h-0-2	Unknown	1	1390	113	N/A	0.000255	5440000	310000	< 0	N/A	2018-07-15 12:10:14	46
		187	620-cell-6h-0-3	Unknown	1	359000	21100	N/A	0.0635	5650000	319000		47.7	N/A	2018-07-15 12:16:41	47			187	620-cell-6h-0-3	Unknown	1		7310	535	N/A	0.00129	5650000	319000	0.91	N/A	2018-07-15 12:16:41	47			187	620-cell-6h-0-3	Unknown	1	379	55.5	N/A	6.7e-05	5650000	319000	< 0	N/A	2018-07-15 12:16:41	47
		188	620-cell-6h-0-4	Unknown	1	355000	19800	N/A	0.0651	5460000	304000		48.9	N/A	2018-07-15 12:23:08	48			188	620-cell-6h-0-4	Unknown	1		6490	456	N/A	0.00119	5460000	304000	0.651	N/A	2018-07-15 12:23:08	48			188	620-cell-6h-0-4	Unknown	1	521	62.7	N/A	9.55e-05	5460000	304000	< 0	N/A	2018-07-15 12:23:08	48
		189	620-cell-6h-24-1	Unknown	1	294000	16400	N/A	0.0526	5600000	313000		39.4	N/A	2018-07-15 12:29:35	49			189	620-cell-6h-24-1	Unknown	1		9660	661	N/A	0.00172	5600000	313000	1.99	N/A	2018-07-15 12:29:35	49			189	620-cell-6h-24-1	Unknown	1	3150	120	N/A	0.000563	5600000	313000	0.0189	N/A	2018-07-15 12:29:35	49
		190	620-cell-6h-24-2	Unknown	1	311000	16800	N/A	0.0578	5380000	313000		43.4	N/A	2018-07-15 12:36:02	50			190	620-cell-6h-24-2	Unknown	1		10000	705	N/A	0.00186	5380000	313000	2.33	N/A	2018-07-15 12:36:02	50			190	620-cell-6h-24-2	Unknown	1	3270	107	N/A	0.000607	5380000	313000	0.143	N/A	2018-07-15 12:36:02	50
		191	620-cell-6h-24-3	Unknown	1	378000	21500	N/A	0.0682	5550000	313000		51.3	N/A	2018-07-15 12:42:29	51			191	620-cell-6h-24-3	Unknown	1		11600	694	N/A	0.00209	5550000	313000	2.9	N/A	2018-07-15 12:42:29	51			191	620-cell-6h-24-3	Unknown	1	3860	152	N/A	0.000695	5550000	313000	0.387	N/A	2018-07-15 12:42:29	51
		192	620-cell-6h-24-4	Unknown	1	375000	21200	N/A	0.0699	5370000	303000		52.6	N/A	2018-07-15 12:48:56	52			192	620-cell-6h-24-4	Unknown	1		13500	770	N/A	0.00252	5370000	303000	3.97	N/A	2018-07-15 12:48:56	52			192	620-cell-6h-24-4	Unknown	1	3780	139	N/A	0.000703	5370000	303000	0.411	N/A	2018-07-15 12:48:56	52
		193	620-cell-6h-48-1	Unknown	1	242000	13600	N/A	0.0437	5530000	319000		32.7	N/A	2018-07-15 12:55:23	53			193	620-cell-6h-48-1	Unknown	1		14000	709	N/A	0.00252	5530000	319000	3.98	N/A	2018-07-15 12:55:23	53			193	620-cell-6h-48-1	Unknown	1	3720	151	N/A	0.000673	5530000	319000	0.326	N/A	2018-07-15 12:55:23	53
		194	620-cell-6h-48-2	Unknown	1	256000	14800	N/A	0.0494	5180000	292000		37	N/A	2018-07-15 13:01:47	54			194	620-cell-6h-48-2	Unknown	1		13700	701	N/A	0.00263	5180000	292000	4.26	N/A	2018-07-15 13:01:47	54			194	620-cell-6h-48-2	Unknown	1	3580	204	N/A	0.00069	5180000	292000	0.375	N/A	2018-07-15 13:01:47	54
		195	620-cell-6h-48-3	Unknown	1	272000	15300	N/A	0.0537	5070000	290000		40.3	N/A	2018-07-15 13:08:14	55			195	620-cell-6h-48-3	Unknown	1		13300	739	N/A	0.00261	5070000	290000	4.21	N/A	2018-07-15 13:08:14	55			195	620-cell-6h-48-3	Unknown	1	3720	207	N/A	0.000732	5070000	290000	0.492	N/A	2018-07-15 13:08:14	55
		196	620-cell-6h-48-4	Unknown	1	291000	15900	N/A	0.0532	5460000	314000		39.9	N/A	2018-07-15 13:14:41	56			196	620-cell-6h-48-4	Unknown	1		13500	828	N/A	0.00248	5460000	314000	3.87	N/A	2018-07-15 13:14:41	56			196	620-cell-6h-48-4	Unknown	1	4000	174	N/A	0.000732	5460000	314000	0.49	N/A	2018-07-15 13:14:41	56
		197	620-cell-12h-n-1	Unknown	1	562000	31100	N/A	0.107	5230000	295000		81	N/A	2018-07-15 13:21:08	57			197	620-cell-12h-n-1	Unknown	1		3240	327	N/A	0.000621	5230000	295000	< 0	N/A	2018-07-15 13:21:08	57			197	620-cell-12h-n-1	Unknown	1	1020	76.2	N/A	0.000195	5230000	295000	< 0	N/A	2018-07-15 13:21:08	57
		198	620-cell-12h-n-2	Unknown	1	517000	27200	N/A	0.103	5040000	280000		77.4	N/A	2018-07-15 13:27:35	58			198	620-cell-12h-n-2	Unknown	1		4980	609	N/A	0.000989	5040000	280000	0.153	N/A	2018-07-15 13:27:35	58			198	620-cell-12h-n-2	Unknown	1	528	61.5	N/A	0.000105	5040000	280000	< 0	N/A	2018-07-15 13:27:35	58
		199	620-cell-12h-n-3	Unknown	1	606000	33800	N/A	0.111	5470000	311000		83.6	N/A	2018-07-15 13:33:59	59			199	620-cell-12h-n-3	Unknown	1		3630	403	N/A	0.000663	5470000	311000	< 0	N/A	2018-07-15 13:33:59	59			199	620-cell-12h-n-3	Unknown	1	698	78.7	N/A	0.000128	5470000	311000	< 0	N/A	2018-07-15 13:33:59	59
		200	620-cell-12h-n-4	Unknown	1	609000	34200	N/A	0.108	5640000	317000		81.4	N/A	2018-07-15 13:40:27	60			200	620-cell-12h-n-4	Unknown	1		3300	350	N/A	0.000585	5640000	317000	< 0	N/A	2018-07-15 13:40:27	60			200	620-cell-12h-n-4	Unknown	1	693	54.6	N/A	0.000123	5640000	317000	< 0	N/A	2018-07-15 13:40:27	60
		201	620-cell-12h-0-1	Unknown	1	714000	39200	N/A	0.138	5170000	303000		104	N/A	2018-07-15 13:46:53	61			201	620-cell-12h-0-1	Unknown	1		5570	329	N/A	0.00108	5170000	303000	0.369	N/A	2018-07-15 13:46:53	61			201	620-cell-12h-0-1	Unknown	1	692	61.8	N/A	0.000134	5170000	303000	< 0	N/A	2018-07-15 13:46:53	61
		202	620-cell-12h-0-2	Unknown	1	718000	41000	N/A	0.143	5000000	268000		108	N/A	2018-07-15 13:53:18	62			202	620-cell-12h-0-2	Unknown	1		5300	259	N/A	0.00106	5000000	268000	0.329	N/A	2018-07-15 13:53:18	62			202	620-cell-12h-0-2	Unknown	1	517	62.7	N/A	0.000103	5000000	268000	< 0	N/A	2018-07-15 13:53:18	62
		203	620-cell-12h-0-3	Unknown	1	728000	41500	N/A	0.146	5000000	289000		110	N/A	2018-07-15 13:59:44	63			203	620-cell-12h-0-3	Unknown	1		6240	344	N/A	0.00125	5000000	289000	0.8	N/A	2018-07-15 13:59:44	63			203	620-cell-12h-0-3	Unknown	1	529	64.8	N/A	0.000106	5000000	289000	< 0	N/A	2018-07-15 13:59:44	63
		204	620-cell-12h-0-4	Unknown	1	748000	42300	N/A	0.149	5020000	278000		113	N/A	2018-07-15 14:06:09	64			204	620-cell-12h-0-4	Unknown	1		6180	477	N/A	0.00123	5020000	278000	0.758	N/A	2018-07-15 14:06:09	64			204	620-cell-12h-0-4	Unknown	1	733	71.8	N/A	0.000146	5020000	278000	< 0	N/A	2018-07-15 14:06:09	64
		205	620-cell-12h-24-1	Unknown	1	712000	37700	N/A	0.125	5700000	320000		94.4	N/A	2018-07-15 14:12:32	65			205	620-cell-12h-24-1	Unknown	1		6780	392	N/A	0.00119	5700000	320000	0.657	N/A	2018-07-15 14:12:32	65			205	620-cell-12h-24-1	Unknown	1	4330	148	N/A	0.00076	5700000	320000	0.569	N/A	2018-07-15 14:12:32	65
		206	620-cell-12h-24-2	Unknown	1	752000	43600	N/A	0.138	5450000	310000		104	N/A	2018-07-15 14:18:59	66			206	620-cell-12h-24-2	Unknown	1		7510	470	N/A	0.00138	5450000	310000	1.12	N/A	2018-07-15 14:18:59	66			206	620-cell-12h-24-2	Unknown	1	3510	149	N/A	0.000644	5450000	310000	0.245	N/A	2018-07-15 14:18:59	66
		207	620-cell-12h-24-3	Unknown	1	737000	41300	N/A	0.143	5170000	287000		108	N/A	2018-07-15 14:25:23	67			207	620-cell-12h-24-3	Unknown	1		9060	498	N/A	0.00175	5170000	287000	2.06	N/A	2018-07-15 14:25:23	67			207	620-cell-12h-24-3	Unknown	1	3960	147	N/A	0.000766	5170000	287000	0.585	N/A	2018-07-15 14:25:23	67
		208	620-cell-12h-24-4	Unknown	1	721000	38600	N/A	0.141	5090000	290000		107	N/A	2018-07-15 14:31:50	68			208	620-cell-12h-24-4	Unknown	1		8510	484	N/A	0.00167	5090000	290000	1.86	N/A	2018-07-15 14:31:50	68			208	620-cell-12h-24-4	Unknown	1	3820	134	N/A	0.00075	5090000	290000	0.54	N/A	2018-07-15 14:31:50	68
		209	620-cell-12h-48-1	Unknown	1	631000	36800	N/A	0.12	5250000	298000		90.7	N/A	2018-07-15 14:38:17	69			209	620-cell-12h-48-1	Unknown	1		13200	816	N/A	0.00252	5250000	298000	3.98	N/A	2018-07-15 14:38:17	69			209	620-cell-12h-48-1	Unknown	1	5240	206	N/A	0.000997	5250000	298000	1.23	N/A	2018-07-15 14:38:17	69
		210	620-cell-12h-48-2	Unknown	1	662000	36100	N/A	0.132	5030000	284000		99.3	N/A	2018-07-15 14:44:44	70			210	620-cell-12h-48-2	Unknown	1		12600	898	N/A	0.0025	5030000	284000	3.92	N/A	2018-07-15 14:44:44	70			210	620-cell-12h-48-2	Unknown	1	5280	206	N/A	0.00105	5030000	284000	1.37	N/A	2018-07-15 14:44:44	70
		211	620-cell-12h-48-3	Unknown	1	615000	35100	N/A	0.115	5360000	309000		86.6	N/A	2018-07-15 14:51:11	20001			211	620-cell-12h-48-3	Unknown	1		12400	880	N/A	0.00232	5360000	309000	3.47	N/A	2018-07-15 14:51:11	20001			211	620-cell-12h-48-3	Unknown	1	4690	173	N/A	0.000875	5360000	309000	0.889	N/A	2018-07-15 14:51:11	20001
		212	620-cell-12h-48-4	Unknown	1	615000	36300	N/A	0.11	5590000	329000		82.9	N/A	2018-07-15 14:57:38	20002			212	620-cell-12h-48-4	Unknown	1		10700	709	N/A	0.00191	5590000	329000	2.44	N/A	2018-07-15 14:57:38	20002			212	620-cell-12h-48-4	Unknown	1	4860	188	N/A	0.00087	5590000	329000	0.874	N/A	2018-07-15 14:57:38	20002
		223	620-cell-24h-n-1	Unknown	1	1120000	61300	N/A	0.219	5120000	281000		166	N/A	2018-07-15 16:34:15	11			223	620-cell-24h-n-1	Unknown	1		3170	192	N/A	0.000619	5120000	281000	< 0	N/A	2018-07-15 16:34:15	11			223	620-cell-24h-n-1	Unknown	1	2230	182	N/A	0.000436	5120000	281000	< 0	N/A	2018-07-15 16:34:15	11
		224	620-cell-24h-n-2	Unknown	1	1120000	64900	N/A	0.211	5330000	299000		159	N/A	2018-07-15 16:40:41	12			224	620-cell-24h-n-2	Unknown	1		1940	193	N/A	0.000364	5330000	299000	< 0	N/A	2018-07-15 16:40:41	12			224	620-cell-24h-n-2	Unknown	1	1840	167	N/A	0.000346	5330000	299000	< 0	N/A	2018-07-15 16:40:41	12
		225	620-cell-24h-n-3	Unknown	1	1210000	68900	N/A	0.23	5270000	301000		174	N/A	2018-07-15 16:47:05	13			225	620-cell-24h-n-3	Unknown	1		2750	181	N/A	0.000522	5270000	301000	< 0	N/A	2018-07-15 16:47:05	13			225	620-cell-24h-n-3	Unknown	1	1790	149	N/A	0.00034	5270000	301000	< 0	N/A	2018-07-15 16:47:05	13
		226	620-cell-24h-n-4	Unknown	1	1200000	65900	N/A	0.222	5380000	315000		168	N/A	2018-07-15 16:53:32	14			226	620-cell-24h-n-4	Unknown	1		2010	184	N/A	0.000374	5380000	315000	< 0	N/A	2018-07-15 16:53:32	14			226	620-cell-24h-n-4	Unknown	1	1880	174	N/A	0.000349	5380000	315000	< 0	N/A	2018-07-15 16:53:32	14
		227	620-cell-24h-0-1	Unknown	1	1550000	86200	N/A	0.29	5330000	284000		219	N/A	2018-07-15 16:59:59	15			227	620-cell-24h-0-1	Unknown	1		4200	249	N/A	0.000789	5330000	284000	< 0	N/A	2018-07-15 16:59:59	15			227	620-cell-24h-0-1	Unknown	1	1210	155	N/A	0.000227	5330000	284000	< 0	N/A	2018-07-15 16:59:59	15
		228	620-cell-24h-0-2	Unknown	1	1530000	81000	N/A	0.299	5130000	282000		226	N/A	2018-07-15 17:06:25	16			228	620-cell-24h-0-2	Unknown	1		4770	537	N/A	0.00093	5130000	282000	0.0071	N/A	2018-07-15 17:06:25	16			228	620-cell-24h-0-2	Unknown	1	2060	166	N/A	0.000401	5130000	282000	< 0	N/A	2018-07-15 17:06:25	16
		229	620-cell-24h-0-3	Unknown	1	1710000	99900	N/A	0.307	5560000	312000		232	N/A	2018-07-15 17:12:53	17			229	620-cell-24h-0-3	Unknown	1		6350	619	N/A	0.00114	5560000	312000	0.534	N/A	2018-07-15 17:12:53	17			229	620-cell-24h-0-3	Unknown	1	2100	170	N/A	0.000378	5560000	312000	< 0	N/A	2018-07-15 17:12:53	17
		230	620-cell-24h-0-4	Unknown	1	1670000	95300	N/A	0.315	5320000	293000		238	N/A	2018-07-15 17:19:20	18			230	620-cell-24h-0-4	Unknown	1		2740	256	N/A	0.000516	5320000	293000	< 0	N/A	2018-07-15 17:19:20	18			230	620-cell-24h-0-4	Unknown	1	1860	157	N/A	0.00035	5320000	293000	< 0	N/A	2018-07-15 17:19:20	18
		231	620-cell-24h-24-1	Unknown	1	1410000	79300	N/A	0.259	5450000	317000		196	N/A	2018-07-15 17:25:44	19			231	620-cell-24h-24-1	Unknown	1		11300	578	N/A	0.00206	5450000	317000	2.84	N/A	2018-07-15 17:25:44	19			231	620-cell-24h-24-1	Unknown	1	6190	317	N/A	0.00113	5450000	317000	1.61	N/A	2018-07-15 17:25:44	19
		232	620-cell-24h-24-2	Unknown	1	1390000	76700	N/A	0.256	5410000	311000		194	N/A	2018-07-15 17:32:11	20			232	620-cell-24h-24-2	Unknown	1		11700	545	N/A	0.00216	5410000	311000	3.07	N/A	2018-07-15 17:32:11	20			232	620-cell-24h-24-2	Unknown	1	6130	294	N/A	0.00113	5410000	311000	1.61	N/A	2018-07-15 17:32:11	20
		233	620-cell-24h-24-3	Unknown	1	1570000	88800	N/A	0.299	5250000	303000		226	N/A	2018-07-15 17:38:38	21			233	620-cell-24h-24-3	Unknown	1		11700	489	N/A	0.00222	5250000	303000	3.22	N/A	2018-07-15 17:38:38	21			233	620-cell-24h-24-3	Unknown	1	5130	409	N/A	0.000977	5250000	303000	1.17	N/A	2018-07-15 17:38:38	21
		234	620-cell-24h-24-4	Unknown	1	1520000	87500	N/A	0.301	5060000	283000		228	N/A	2018-07-15 17:45:05	22			234	620-cell-24h-24-4	Unknown	1		12200	525	N/A	0.0024	5060000	283000	3.68	N/A	2018-07-15 17:45:05	22			234	620-cell-24h-24-4	Unknown	1	5180	424	N/A	0.00102	5060000	283000	1.3	N/A	2018-07-15 17:45:05	22
		235	620-cell-24h-48-1	Unknown	1	1220000	68300	N/A	0.241	5060000	302000		182	N/A	2018-07-15 17:51:33	23			235	620-cell-24h-48-1	Unknown	1		19600	1150	N/A	0.00387	5060000	302000	7.35	N/A	2018-07-15 17:51:33	23			235	620-cell-24h-48-1	Unknown	1	9920	545	N/A	0.00196	5060000	302000	3.91	N/A	2018-07-15 17:51:33	23
		236	620-cell-24h-48-2	Unknown	1	1280000	69900	N/A	0.245	5210000	299000		185	N/A	2018-07-15 17:57:59	24			236	620-cell-24h-48-2	Unknown	1		19100	1060	N/A	0.00366	5210000	299000	6.82	N/A	2018-07-15 17:57:59	24			236	620-cell-24h-48-2	Unknown	1	10300	398	N/A	0.00199	5210000	299000	3.98	N/A	2018-07-15 17:57:59	24
		237	620-cell-24h-48-3	Unknown	1	1190000	67400	N/A	0.225	5300000	303000		170	N/A	2018-07-15 18:04:26	25			237	620-cell-24h-48-3	Unknown	1		18100	1070	N/A	0.00342	5300000	303000	6.22	N/A	2018-07-15 18:04:26	25			237	620-cell-24h-48-3	Unknown	1	10700	432	N/A	0.00203	5300000	303000	4.1	N/A	2018-07-15 18:04:26	25
		238	620-cell-24h-48-4	Unknown	1	1340000	76700	N/A	0.275	4870000	269000		208	N/A	2018-07-15 18:10:53	26			238	620-cell-24h-48-4	Unknown	1		17700	981	N/A	0.00364	4870000	269000	6.76	N/A	2018-07-15 18:10:53	26			238	620-cell-24h-48-4	Unknown	1	10000	511	N/A	0.00206	4870000	269000	4.19	N/A	2018-07-15 18:10:53	26
		239	620-cell-48h-n-1	Unknown	1	1910000	100000	N/A	0.365	5230000	304000		276	N/A	2018-07-15 18:17:20	27			239	620-cell-48h-n-1	Unknown	1		17200	1290	N/A	0.00329	5230000	304000	5.88	N/A	2018-07-15 18:17:20	27			239	620-cell-48h-n-1	Unknown	1	18700	1190	N/A	0.00358	5230000	304000	8.43	N/A	2018-07-15 18:17:20	27
		240	620-cell-48h-n-2	Unknown	1	1920000	103000	N/A	0.364	5260000	289000		276	N/A	2018-07-15 18:23:44	28			240	620-cell-48h-n-2	Unknown	1		15100	1350	N/A	0.00288	5260000	289000	4.87	N/A	2018-07-15 18:23:44	28			240	620-cell-48h-n-2	Unknown	1	19100	1160	N/A	0.00363	5260000	289000	8.56	N/A	2018-07-15 18:23:44	28
		241	620-cell-48h-n-3	Unknown	1	2090000	122000	N/A	0.391	5350000	293000		296	N/A	2018-07-15 18:30:12	29			241	620-cell-48h-n-3	Unknown	1		27200	1520	N/A	0.00508	5350000	293000	10.4	N/A	2018-07-15 18:30:12	29			241	620-cell-48h-n-3	Unknown	1	17400	1060	N/A	0.00325	5350000	293000	7.5	N/A	2018-07-15 18:30:12	29
		242	620-cell-48h-n-4	Unknown	1	2130000	124000	N/A	0.397	5360000	302000		300	N/A	2018-07-15 18:36:41	30			242	620-cell-48h-n-4	Unknown	1		15600	1280	N/A	0.00291	5360000	302000	4.95	N/A	2018-07-15 18:36:41	30			242	620-cell-48h-n-4	Unknown	1	19000	1220	N/A	0.00354	5360000	302000	8.32	N/A	2018-07-15 18:36:41	30
		243	620-cell-48h-0-1	Unknown	1	2370000	136000	N/A	0.467	5080000	280000		353	N/A	2018-07-15 18:43:08	31			243	620-cell-48h-0-1	Unknown	1		28200	1420	N/A	0.00554	5080000	280000	11.5	N/A	2018-07-15 18:43:08	31			243	620-cell-48h-0-1	Unknown	1	15100	849	N/A	0.00296	5080000	280000	6.7	N/A	2018-07-15 18:43:08	31
		244	620-cell-48h-0-2	Unknown	1	2340000	139000	N/A	0.429	5450000	307000		324	N/A	2018-07-15 18:49:35	32			244	620-cell-48h-0-2	Unknown	1		28100	1380	N/A	0.00516	5450000	307000	10.6	N/A	2018-07-15 18:49:35	32			244	620-cell-48h-0-2	Unknown	1	15100	825	N/A	0.00277	5450000	307000	6.18	N/A	2018-07-15 18:49:35	32
		245	620-cell-48h-0-3	Unknown	1	2510000	142000	N/A	0.5	5030000	297000		379	N/A	2018-07-15 18:56:02	33			245	620-cell-48h-0-3	Unknown	1		30600	1720	N/A	0.00609	5030000	297000	12.9	N/A	2018-07-15 18:56:02	33			245	620-cell-48h-0-3	Unknown	1	16100	931	N/A	0.0032	5030000	297000	7.37	N/A	2018-07-15 18:56:02	33
		246	620-cell-48h-0-4	Unknown	1	2560000	143000	N/A	0.497	5160000	292000		376	N/A	2018-07-15 19:02:26	34			246	620-cell-48h-0-4	Unknown	1		19900	1550	N/A	0.00385	5160000	292000	7.29	N/A	2018-07-15 19:02:26	34			246	620-cell-48h-0-4	Unknown	1	14400	797	N/A	0.00279	5160000	292000	6.22	N/A	2018-07-15 19:02:26	34
		247	620-cell-48h-24-1	Unknown	1	2230000	123000	N/A	0.42	5310000	294000		318	N/A	2018-07-15 19:08:53	35			247	620-cell-48h-24-1	Unknown	1		38300	2040	N/A	0.00721	5310000	294000	15.7	N/A	2018-07-15 19:08:53	35			247	620-cell-48h-24-1	Unknown	1	26700	1610	N/A	0.00501	5310000	294000	12.4	N/A	2018-07-15 19:08:53	35
		248	620-cell-48h-24-2	Unknown	1	2210000	125000	N/A	0.417	5320000	302000		315	N/A	2018-07-15 19:15:20	36			248	620-cell-48h-24-2	Unknown	1		39100	2080	N/A	0.00735	5320000	302000	16	N/A	2018-07-15 19:15:20	36			248	620-cell-48h-24-2	Unknown	1	27100	1940	N/A	0.0051	5320000	302000	12.7	N/A	2018-07-15 19:15:20	36
		249	620-cell-48h-24-3	Unknown	1	2350000	130000	N/A	0.43	5460000	297000		326	N/A	2018-07-15 19:21:47	37			249	620-cell-48h-24-3	Unknown	1		39200	2270	N/A	0.00718	5460000	297000	15.6	N/A	2018-07-15 19:21:47	37			249	620-cell-48h-24-3	Unknown	1	29500	1750	N/A	0.0054	5460000	297000	13.5	N/A	2018-07-15 19:21:47	37
		250	620-cell-48h-24-4	Unknown	1	2280000	129000	N/A	0.421	5420000	315000		319	N/A	2018-07-15 19:28:14	38			250	620-cell-48h-24-4	Unknown	1		39600	2190	N/A	0.00732	5420000	315000	16	N/A	2018-07-15 19:28:14	38			250	620-cell-48h-24-4	Unknown	1	27400	1800	N/A	0.00506	5420000	315000	12.5	N/A	2018-07-15 19:28:14	38
		251	620-cell-48h-48-1	Unknown	1	2340000	124000	N/A	0.443	5290000	303000		335	N/A	2018-07-15 19:34:41	39			251	620-cell-48h-48-1	Unknown	1		40000	2660	N/A	0.00756	5290000	303000	16.6	N/A	2018-07-15 19:34:41	39			251	620-cell-48h-48-1	Unknown	1	29100	1630	N/A	0.0055	5290000	303000	13.8	N/A	2018-07-15 19:34:41	39
		252	620-cell-48h-48-2	Unknown	1	1800000	103000	N/A	0.333	5390000	303000		252	N/A	2018-07-15 19:41:08	40			252	620-cell-48h-48-2	Unknown	1		39400	2630	N/A	0.00731	5390000	303000	15.9	N/A	2018-07-15 19:41:08	40			252	620-cell-48h-48-2	Unknown	1	28800	1600	N/A	0.00535	5390000	303000	13.4	N/A	2018-07-15 19:41:08	40
		253	620-cell-48h-48-3	Unknown	1	1730000	97300	N/A	0.342	5060000	276000		258	N/A	2018-07-15 19:47:38	41			253	620-cell-48h-48-3	Unknown	1		43300	2430	N/A	0.00855	5060000	276000	19	N/A	2018-07-15 19:47:38	41			253	620-cell-48h-48-3	Unknown	1	30800	1870	N/A	0.00609	5060000	276000	15.4	N/A	2018-07-15 19:47:38	41
		254	620-cell-48h-48-4	Unknown	1	1630000	90300	N/A	0.319	5120000	285000		241	N/A	2018-07-15 19:54:05	42			254	620-cell-48h-48-4	Unknown	1		40500	2100	N/A	0.00791	5120000	285000	17.4	N/A	2018-07-15 19:54:05	42			254	620-cell-48h-48-4	Unknown	1	29500	1720	N/A	0.00575	5120000	285000	14.5	N/A	2018-07-15 19:54:05	42
		255	hct8-cell-1h-n-1	Unknown	1	407000	20700	N/A	0.0716	5690000	323000		53.9	N/A	2018-07-15 20:13:23	43			255	hct8-cell-1h-n-1	Unknown	1		8340	444	N/A	0.00147	5690000	323000	1.35	N/A	2018-07-15 20:13:23	43			255	hct8-cell-1h-n-1	Unknown	1	5670	316	N/A	0.000997	5690000	323000	1.23	N/A	2018-07-15 20:13:23	43
		256	hct8-cell-1h-n-2	Unknown	1	425000	23600	N/A	0.0776	5470000	323000		58.4	N/A	2018-07-15 20:19:50	44			256	hct8-cell-1h-n-2	Unknown	1		4860	352	N/A	0.000888	5470000	323000	< 0	N/A	2018-07-15 20:19:50	44			256	hct8-cell-1h-n-2	Unknown	1	5490	344	N/A	0.001	5470000	323000	1.25	N/A	2018-07-15 20:19:50	44
		257	hct8-cell-1h-n-3	Unknown	1	414000	22100	N/A	0.0782	5300000	296000		58.9	N/A	2018-07-15 20:26:14	45			257	hct8-cell-1h-n-3	Unknown	1		8040	590	N/A	0.00152	5300000	296000	1.47	N/A	2018-07-15 20:26:14	45			257	hct8-cell-1h-n-3	Unknown	1	7360	422	N/A	0.00139	5300000	296000	2.32	N/A	2018-07-15 20:26:14	45
		258	hct8-cell-1h-n-4	Unknown	1	433000	24400	N/A	0.0812	5330000	315000		61.1	N/A	2018-07-15 20:32:38	46			258	hct8-cell-1h-n-4	Unknown	1		8960	476	N/A	0.00168	5330000	315000	1.88	N/A	2018-07-15 20:32:38	46			258	hct8-cell-1h-n-4	Unknown	1	7490	497	N/A	0.00141	5330000	315000	2.37	N/A	2018-07-15 20:32:38	46
		259	hct8-cell-1h-0-1	Unknown	1	389000	22800	N/A	0.0734	5300000	298000		55.3	N/A	2018-07-15 20:39:06	47			259	hct8-cell-1h-0-1	Unknown	1		9810	570	N/A	0.00185	5300000	298000	2.3	N/A	2018-07-15 20:39:06	47			259	hct8-cell-1h-0-1	Unknown	1	6600	367	N/A	0.00124	5300000	298000	1.92	N/A	2018-07-15 20:39:06	47
		260	hct8-cell-1h-0-2	Unknown	1	384000	21900	N/A	0.0709	5410000	307000		53.4	N/A	2018-07-15 20:45:32	48			260	hct8-cell-1h-0-2	Unknown	1		7840	394	N/A	0.00145	5410000	307000	1.3	N/A	2018-07-15 20:45:32	48			260	hct8-cell-1h-0-2	Unknown	1	7160	461	N/A	0.00132	5410000	307000	2.13	N/A	2018-07-15 20:45:32	48
		261	hct8-cell-1h-0-3	Unknown	1	483000	27100	N/A	0.0875	5520000	329000		65.9	N/A	2018-07-15 20:51:59	49			261	hct8-cell-1h-0-3	Unknown	1		5930	370	N/A	0.00107	5520000	329000	0.366	N/A	2018-07-15 20:51:59	49			261	hct8-cell-1h-0-3	Unknown	1	5180	297	N/A	0.000938	5520000	329000	1.06	N/A	2018-07-15 20:51:59	49
		262	hct8-cell-1h-0-4	Unknown	1	477000	26300	N/A	0.0852	5600000	320000		64.2	N/A	2018-07-15 20:58:26	50			262	hct8-cell-1h-0-4	Unknown	1		6190	384	N/A	0.0011	5600000	320000	0.441	N/A	2018-07-15 20:58:26	50			262	hct8-cell-1h-0-4	Unknown	1	5100	284	N/A	0.00091	5600000	320000	0.986	N/A	2018-07-15 20:58:26	50
		263	hct8-cell-1h-24-1	Unknown	1	440000	26000	N/A	0.0856	5140000	299000		64.5	N/A	2018-07-15 21:04:53	51			263	hct8-cell-1h-24-1	Unknown	1		11100	673	N/A	0.00215	5140000	299000	3.06	N/A	2018-07-15 21:04:53	51			263	hct8-cell-1h-24-1	Unknown	1	10000	521	N/A	0.00195	5140000	299000	3.88	N/A	2018-07-15 21:04:53	51
		264	hct8-cell-1h-24-2	Unknown	1	425000	23300	N/A	0.0813	5230000	284000		61.2	N/A	2018-07-15 21:11:20	52			264	hct8-cell-1h-24-2	Unknown	1		10700	797	N/A	0.00204	5230000	284000	2.79	N/A	2018-07-15 21:11:20	52			264	hct8-cell-1h-24-2	Unknown	1	10800	731	N/A	0.00206	5230000	284000	4.18	N/A	2018-07-15 21:11:20	52
		265	hct8-cell-1h-24-3	Unknown	1	456000	24900	N/A	0.0855	5340000	305000		64.4	N/A	2018-07-15 21:17:44	53			265	hct8-cell-1h-24-3	Unknown	1		8870	528	N/A	0.00166	5340000	305000	1.83	N/A	2018-07-15 21:17:44	53			265	hct8-cell-1h-24-3	Unknown	1	9740	551	N/A	0.00183	5340000	305000	3.54	N/A	2018-07-15 21:17:44	53
		266	hct8-cell-1h-24-4	Unknown	1	448000	25000	N/A	0.0895	5010000	281000		67.4	N/A	2018-07-15 21:24:08	54			266	hct8-cell-1h-24-4	Unknown	1		9870	675	N/A	0.00197	5010000	281000	2.6	N/A	2018-07-15 21:24:08	54			266	hct8-cell-1h-24-4	Unknown	1	10400	528	N/A	0.00207	5010000	281000	4.21	N/A	2018-07-15 21:24:08	54
		267	hct8-cell-1h-48-1	Unknown	1	367000	20700	N/A	0.0669	5490000	318000		50.3	N/A	2018-07-15 21:30:32	55			267	hct8-cell-1h-48-1	Unknown	1		11000	603	N/A	0.00201	5490000	318000	2.7	N/A	2018-07-15 21:30:32	55			267	hct8-cell-1h-48-1	Unknown	1	13500	965	N/A	0.00246	5490000	318000	5.3	N/A	2018-07-15 21:30:32	55
		268	hct8-cell-1h-48-2	Unknown	1	362000	19400	N/A	0.0711	5090000	295000		53.5	N/A	2018-07-15 21:36:59	56			268	hct8-cell-1h-48-2	Unknown	1		12500	772	N/A	0.00245	5090000	295000	3.8	N/A	2018-07-15 21:36:59	56			268	hct8-cell-1h-48-2	Unknown	1	13800	893	N/A	0.0027	5090000	295000	5.99	N/A	2018-07-15 21:36:59	56
		269	hct8-cell-1h-48-3	Unknown	1	387000	21500	N/A	0.0726	5340000	307000		54.6	N/A	2018-07-15 21:43:26	57			269	hct8-cell-1h-48-3	Unknown	1		10800	612	N/A	0.00203	5340000	307000	2.74	N/A	2018-07-15 21:43:26	57			269	hct8-cell-1h-48-3	Unknown	1	11500	730	N/A	0.00215	5340000	307000	4.45	N/A	2018-07-15 21:43:26	57
		270	hct8-cell-1h-48-4	Unknown	1	375000	20900	N/A	0.0709	5290000	311000		53.3	N/A	2018-07-15 21:49:54	58			270	hct8-cell-1h-48-4	Unknown	1		11600	683	N/A	0.0022	5290000	311000	3.17	N/A	2018-07-15 21:49:54	58			270	hct8-cell-1h-48-4	Unknown	1	12500	796	N/A	0.00236	5290000	311000	5.02	N/A	2018-07-15 21:49:54	58
		271	hct8-cell-2h-n-1	Unknown	1	487000	27000	N/A	0.0887	5480000	295000		66.9	N/A	2018-07-15 21:56:20	59			271	hct8-cell-2h-n-1	Unknown	1		7260	521	N/A	0.00132	5480000	295000	0.99	N/A	2018-07-15 21:56:20	59			271	hct8-cell-2h-n-1	Unknown	1	6130	331	N/A	0.00112	5480000	295000	1.56	N/A	2018-07-15 21:56:20	59
		272	hct8-cell-2h-n-2	Unknown	1	516000	26800	N/A	0.0989	5210000	288000		74.6	N/A	2018-07-15 22:02:47	60			272	hct8-cell-2h-n-2	Unknown	1		5520	399	N/A	0.00106	5210000	288000	0.329	N/A	2018-07-15 22:02:47	60			272	hct8-cell-2h-n-2	Unknown	1	6500	318	N/A	0.00125	5210000	288000	1.92	N/A	2018-07-15 22:02:47	60
		273	hct8-cell-2h-n-3	Unknown	1	564000	31600	N/A	0.106	5340000	301000		79.7	N/A	2018-07-15 22:09:14	61			273	hct8-cell-2h-n-3	Unknown	1		8110	555	N/A	0.00152	5340000	301000	1.48	N/A	2018-07-15 22:09:14	61			273	hct8-cell-2h-n-3	Unknown	1	7540	395	N/A	0.00141	5340000	301000	2.38	N/A	2018-07-15 22:09:14	61
		274	hct8-cell-2h-n-4	Unknown	1	548000	30700	N/A	0.107	5110000	296000		80.8	N/A	2018-07-15 22:15:41	62			274	hct8-cell-2h-n-4	Unknown	1		9950	781	N/A	0.00195	5110000	296000	2.54	N/A	2018-07-15 22:15:41	62			274	hct8-cell-2h-n-4	Unknown	1	7890	385	N/A	0.00154	5110000	296000	2.75	N/A	2018-07-15 22:15:41	62
		275	hct8-cell-2h-0-1	Unknown	1	536000	29800	N/A	0.0996	5390000	307000		75.1	N/A	2018-07-15 22:22:05	63			275	hct8-cell-2h-0-1	Unknown	1		11800	803	N/A	0.00219	5390000	307000	3.15	N/A	2018-07-15 22:22:05	63			275	hct8-cell-2h-0-1	Unknown	1	9990	649	N/A	0.00186	5390000	307000	3.62	N/A	2018-07-15 22:22:05	63
		276	hct8-cell-2h-0-2	Unknown	1	574000	32900	N/A	0.111	5190000	300000		83.5	N/A	2018-07-15 22:28:29	64			276	hct8-cell-2h-0-2	Unknown	1		10600	674	N/A	0.00204	5190000	300000	2.77	N/A	2018-07-15 22:28:29	64			276	hct8-cell-2h-0-2	Unknown	1	9600	543	N/A	0.00185	5190000	300000	3.61	N/A	2018-07-15 22:28:29	64
		277	hct8-cell-2h-0-3	Unknown	1	589000	31600	N/A	0.111	5290000	306000		84	N/A	2018-07-15 22:34:56	65			277	hct8-cell-2h-0-3	Unknown	1		8290	575	N/A	0.00157	5290000	306000	1.6	N/A	2018-07-15 22:34:56	65			277	hct8-cell-2h-0-3	Unknown	1	6420	321	N/A	0.00121	5290000	306000	1.84	N/A	2018-07-15 22:34:56	65
		278	hct8-cell-2h-0-4	Unknown	1	564000	30700	N/A	0.108	5210000	301000		81.7	N/A	2018-07-15 22:41:20	66			278	hct8-cell-2h-0-4	Unknown	1		9130	618	N/A	0.00175	5210000	301000	2.06	N/A	2018-07-15 22:41:20	66			278	hct8-cell-2h-0-4	Unknown	1	6730	341	N/A	0.00129	5210000	301000	2.05	N/A	2018-07-15 22:41:20	66
		279	hct8-cell-2h-24-1	Unknown	1	583000	32100	N/A	0.107	5440000	311000		80.8	N/A	2018-07-15 22:47:47	67			279	hct8-cell-2h-24-1	Unknown	1		16400	929	N/A	0.00302	5440000	311000	5.22	N/A	2018-07-15 22:47:47	67			279	hct8-cell-2h-24-1	Unknown	1	20600	1340	N/A	0.00379	5440000	311000	9.02	N/A	2018-07-15 22:47:47	67
		280	hct8-cell-2h-24-2	Unknown	1	621000	36500	N/A	0.112	5570000	313000		84.1	N/A	2018-07-15 22:54:11	68			280	hct8-cell-2h-24-2	Unknown	1		16200	858	N/A	0.0029	5570000	313000	4.93	N/A	2018-07-15 22:54:11	68			280	hct8-cell-2h-24-2	Unknown	1	20400	1310	N/A	0.00366	5570000	313000	8.66	N/A	2018-07-15 22:54:11	68
		281	hct8-cell-2h-24-3	Unknown	1	708000	40500	N/A	0.124	5730000	317000		93.2	N/A	2018-07-15 23:00:38	69			281	hct8-cell-2h-24-3	Unknown	1		11200	674	N/A	0.00196	5730000	317000	2.57	N/A	2018-07-15 23:00:38	69			281	hct8-cell-2h-24-3	Unknown	1	13600	682	N/A	0.00238	5730000	317000	5.08	N/A	2018-07-15 23:00:38	69
		282	hct8-cell-2h-24-4	Unknown	1	737000	41300	N/A	0.128	5740000	332000		96.9	N/A	2018-07-15 23:07:05	70			282	hct8-cell-2h-24-4	Unknown	1		12100	695	N/A	0.00211	5740000	332000	2.95	N/A	2018-07-15 23:07:05	70			282	hct8-cell-2h-24-4	Unknown	1	14000	764	N/A	0.00243	5740000	332000	5.24	N/A	2018-07-15 23:07:05	70
		283	hct8-cell-2h-48-1	Unknown	1	506000	28100	N/A	0.0862	5880000	334000		64.9	N/A	2018-07-15 23:13:32	20001			283	hct8-cell-2h-48-1	Unknown	1		12500	755	N/A	0.00214	5880000	334000	3.01	N/A	2018-07-15 23:13:32	20001			283	hct8-cell-2h-48-1	Unknown	1	15500	865	N/A	0.00263	5880000	334000	5.78	N/A	2018-07-15 23:13:32	20001
		284	hct8-cell-2h-48-2	Unknown	1	518000	27700	N/A	0.0847	6120000	342000		63.8	N/A	2018-07-15 23:19:57	20002			284	hct8-cell-2h-48-2	Unknown	1		13500	934	N/A	0.00221	6120000	342000	3.21	N/A	2018-07-15 23:19:57	20002			284	hct8-cell-2h-48-2	Unknown	1	15200	883	N/A	0.00248	6120000	342000	5.37	N/A	2018-07-15 23:19:57	20002
		285	hct8-cell-2h-48-3	Unknown	1	496000	28200	N/A	0.0923	5370000	306000		69.5	N/A	2018-07-15 23:26:23	20003			285	hct8-cell-2h-48-3	Unknown	1		11500	749	N/A	0.00215	5370000	306000	3.04	N/A	2018-07-15 23:26:23	20003			285	hct8-cell-2h-48-3	Unknown	1	15100	849	N/A	0.00281	5370000	306000	6.28	N/A	2018-07-15 23:26:23	20003
		286	hct8-cell-2h-48-4	Unknown	1	500000	27200	N/A	0.0922	5430000	306000		69.5	N/A	2018-07-15 23:32:47	20004			286	hct8-cell-2h-48-4	Unknown	1		11500	655	N/A	0.00213	5430000	306000	2.99	N/A	2018-07-15 23:32:47	20004			286	hct8-cell-2h-48-4	Unknown	1	15000	841	N/A	0.00277	5430000	306000	6.16	N/A	2018-07-15 23:32:47	20004
		287	hct8-cell-4h-n-1	Unknown	1	610000	32500	N/A	0.107	5730000	331000		80.4	N/A	2018-07-15 23:39:11	20005			287	hct8-cell-4h-n-1	Unknown	1		6310	378	N/A	0.0011	5730000	331000	0.435	N/A	2018-07-15 23:39:11	20005			287	hct8-cell-4h-n-1	Unknown	1	7630	435	N/A	0.00133	5730000	331000	2.16	N/A	2018-07-15 23:39:11	20005
		288	hct8-cell-4h-n-2	Unknown	1	665000	36500	N/A	0.138	4810000	269000		104	N/A	2018-07-15 23:45:38	20006			288	hct8-cell-4h-n-2	Unknown	1		7090	450	N/A	0.00147	4810000	269000	1.36	N/A	2018-07-15 23:45:38	20006			288	hct8-cell-4h-n-2	Unknown	1	5800	481	N/A	0.0012	4810000	269000	1.81	N/A	2018-07-15 23:45:38	20006
		289	hct8-cell-4h-n-3	Unknown	1	727000	38600	N/A	0.13	5610000	326000		97.8	N/A	2018-07-15 23:52:05	20007			289	hct8-cell-4h-n-3	Unknown	1		8620	556	N/A	0.00154	5610000	326000	1.52	N/A	2018-07-15 23:52:05	20007			289	hct8-cell-4h-n-3	Unknown	1	9320	562	N/A	0.00166	5610000	326000	3.08	N/A	2018-07-15 23:52:05	20007
		290	hct8-cell-4h-n-4	Unknown	1	711000	39200	N/A	0.13	5470000	316000		98.2	N/A	2018-07-15 23:58:32	20008			290	hct8-cell-4h-n-4	Unknown	1		8100	520	N/A	0.00148	5470000	316000	1.38	N/A	2018-07-15 23:58:32	20008			290	hct8-cell-4h-n-4	Unknown	1	9220	455	N/A	0.00169	5470000	316000	3.15	N/A	2018-07-15 23:58:32	20008
		291	hct8-cell-4h-0-1	Unknown	1	489000	25600	N/A	0.0893	5480000	310000		67.3	N/A	2018-07-16 00:17:47	1			291	hct8-cell-4h-0-1	Unknown	1		5410	358	N/A	0.000988	5480000	310000	0.15	N/A	2018-07-16 00:17:47	1			291	hct8-cell-4h-0-1	Unknown	1	4270	318	N/A	0.000779	5480000	310000	0.623	N/A	2018-07-16 00:17:47	1
		292	hct8-cell-4h-0-2	Unknown	1	527000	29600	N/A	0.0942	5590000	330000		71	N/A	2018-07-16 00:24:14	2			292	hct8-cell-4h-0-2	Unknown	1		4090	346	N/A	0.000731	5590000	330000	< 0	N/A	2018-07-16 00:24:14	2			292	hct8-cell-4h-0-2	Unknown	1	5100	335	N/A	0.000912	5590000	330000	0.993	N/A	2018-07-16 00:24:14	2
		293	hct8-cell-4h-0-3	Unknown	1	633000	33400	N/A	0.116	5460000	317000		87.4	N/A	2018-07-16 00:30:41	3			293	hct8-cell-4h-0-3	Unknown	1		6950	474	N/A	0.00127	5460000	317000	0.862	N/A	2018-07-16 00:30:41	3			293	hct8-cell-4h-0-3	Unknown	1	7190	409	N/A	0.00132	5460000	317000	2.12	N/A	2018-07-16 00:30:41	3
		294	hct8-cell-4h-0-4	Unknown	1	646000	36300	N/A	0.123	5260000	292000		92.7	N/A	2018-07-16 00:37:08	4			294	hct8-cell-4h-0-4	Unknown	1		6610	442	N/A	0.00126	5260000	292000	0.824	N/A	2018-07-16 00:37:08	4			294	hct8-cell-4h-0-4	Unknown	1	7080	437	N/A	0.00135	5260000	292000	2.2	N/A	2018-07-16 00:37:08	4
		295	hct8-cell-4h-24-1	Unknown	1	436000	25700	N/A	0.0767	5690000	321000		57.8	N/A	2018-07-16 00:43:35	5			295	hct8-cell-4h-24-1	Unknown	1		9040	649	N/A	0.00159	5690000	321000	1.65	N/A	2018-07-16 00:43:35	5			295	hct8-cell-4h-24-1	Unknown	1	9680	571	N/A	0.0017	5690000	321000	3.2	N/A	2018-07-16 00:43:35	5
		296	hct8-cell-4h-24-2	Unknown	1	447000	24400	N/A	0.0835	5360000	294000		62.9	N/A	2018-07-16 00:50:02	6			296	hct8-cell-4h-24-2	Unknown	1		9080	540	N/A	0.00169	5360000	294000	1.91	N/A	2018-07-16 00:50:02	6			296	hct8-cell-4h-24-2	Unknown	1	10600	592	N/A	0.00198	5360000	294000	3.98	N/A	2018-07-16 00:50:02	6
		297	hct8-cell-4h-24-3	Unknown	1	527000	27700	N/A	0.0939	5610000	314000		70.8	N/A	2018-07-16 00:56:29	7			297	hct8-cell-4h-24-3	Unknown	1		11300	656	N/A	0.00202	5610000	314000	2.72	N/A	2018-07-16 00:56:29	7			297	hct8-cell-4h-24-3	Unknown	1	13600	780	N/A	0.00242	5610000	314000	5.19	N/A	2018-07-16 00:56:29	7
		298	hct8-cell-4h-24-4	Unknown	1	542000	29000	N/A	0.102	5300000	297000		77.1	N/A	2018-07-16 01:02:56	8			298	hct8-cell-4h-24-4	Unknown	1		11200	728	N/A	0.0021	5300000	297000	2.94	N/A	2018-07-16 01:02:56	8			298	hct8-cell-4h-24-4	Unknown	1	13100	750	N/A	0.00247	5300000	297000	5.33	N/A	2018-07-16 01:02:56	8
		299	hct8-cell-4h-48-1	Unknown	1	575000	32100	N/A	0.1	5730000	342000		75.6	N/A	2018-07-16 01:09:23	9			299	hct8-cell-4h-48-1	Unknown	1		12000	550	N/A	0.00209	5730000	342000	2.9	N/A	2018-07-16 01:09:23	9			299	hct8-cell-4h-48-1	Unknown	1	14500	811	N/A	0.00253	5730000	342000	5.51	N/A	2018-07-16 01:09:23	9
		300	hct8-cell-4h-48-2	Unknown	1	596000	34300	N/A	0.111	5360000	290000		83.9	N/A	2018-07-16 01:15:50	10			300	hct8-cell-4h-48-2	Unknown	1		12300	720	N/A	0.00229	5360000	290000	3.41	N/A	2018-07-16 01:15:50	10			300	hct8-cell-4h-48-2	Unknown	1	14700	853	N/A	0.00274	5360000	290000	6.09	N/A	2018-07-16 01:15:50	10
		301	hct8-cell-4h-48-3	Unknown	1	444000	24200	N/A	0.0838	5300000	307000		63.1	N/A	2018-07-16 01:22:17	11			301	hct8-cell-4h-48-3	Unknown	1		9290	400	N/A	0.00175	5300000	307000	2.06	N/A	2018-07-16 01:22:17	11			301	hct8-cell-4h-48-3	Unknown	1	10800	611	N/A	0.00205	5300000	307000	4.16	N/A	2018-07-16 01:22:17	11
		302	hct8-cell-4h-48-4	Unknown	1	445000	24100	N/A	0.0832	5340000	312000		62.7	N/A	2018-07-16 01:28:44	12			302	hct8-cell-4h-48-4	Unknown	1		9490	516	N/A	0.00178	5340000	312000	2.12	N/A	2018-07-16 01:28:44	12			302	hct8-cell-4h-48-4	Unknown	1	11500	709	N/A	0.00215	5340000	312000	4.44	N/A	2018-07-16 01:28:44	12
		303	hct8-cell-6h-n-1	Unknown	1	328000	17800	N/A	0.0583	5630000	316000		43.8	N/A	2018-07-16 01:35:11	13			303	hct8-cell-6h-n-1	Unknown	1		7200	494	N/A	0.00128	5630000	316000	0.879	N/A	2018-07-16 01:35:11	13			303	hct8-cell-6h-n-1	Unknown	1	4590	254	N/A	0.000816	5630000	316000	0.725	N/A	2018-07-16 01:35:11	13
		304	hct8-cell-6h-n-2	Unknown	1	347000	19100	N/A	0.0667	5210000	291000		50.1	N/A	2018-07-16 01:41:35	14			304	hct8-cell-6h-n-2	Unknown	1		9300	770	N/A	0.00179	5210000	291000	2.15	N/A	2018-07-16 01:41:35	14			304	hct8-cell-6h-n-2	Unknown	1	4840	226	N/A	0.000931	5210000	291000	1.04	N/A	2018-07-16 01:41:35	14
		305	hct8-cell-6h-n-3	Unknown	1	346000	20200	N/A	0.0644	5370000	300000		48.4	N/A	2018-07-16 01:47:59	15			305	hct8-cell-6h-n-3	Unknown	1		6250	504	N/A	0.00116	5370000	300000	0.589	N/A	2018-07-16 01:47:59	15			305	hct8-cell-6h-n-3	Unknown	1	5480	252	N/A	0.00102	5370000	300000	1.29	N/A	2018-07-16 01:47:59	15
		306	hct8-cell-6h-n-4	Unknown	1	356000	19500	N/A	0.0644	5530000	311000		48.4	N/A	2018-07-16 01:54:26	16			306	hct8-cell-6h-n-4	Unknown	1		6990	560	N/A	0.00126	5530000	311000	0.839	N/A	2018-07-16 01:54:26	16			306	hct8-cell-6h-n-4	Unknown	1	5280	261	N/A	0.000955	5530000	311000	1.11	N/A	2018-07-16 01:54:26	16
		307	hct8-cell-6h-0-1	Unknown	1	366000	20200	N/A	0.0678	5400000	308000		51	N/A	2018-07-16 02:00:53	17			307	hct8-cell-6h-0-1	Unknown	1		9520	736	N/A	0.00176	5400000	308000	2.09	N/A	2018-07-16 02:00:53	17			307	hct8-cell-6h-0-1	Unknown	1	7100	420	N/A	0.00131	5400000	308000	2.11	N/A	2018-07-16 02:00:53	17
		308	hct8-cell-6h-0-2	Unknown	1	400000	22300	N/A	0.0748	5340000	314000		56.3	N/A	2018-07-16 02:07:20	18			308	hct8-cell-6h-0-2	Unknown	1		9410	669	N/A	0.00176	5340000	314000	2.08	N/A	2018-07-16 02:07:20	18			308	hct8-cell-6h-0-2	Unknown	1	6620	399	N/A	0.00124	5340000	314000	1.91	N/A	2018-07-16 02:07:20	18
		309	hct8-cell-6h-0-3	Unknown	1	435000	24000	N/A	0.0805	5400000	313000		60.6	N/A	2018-07-16 02:13:47	19			309	hct8-cell-6h-0-3	Unknown	1		10100	653	N/A	0.00187	5400000	313000	2.35	N/A	2018-07-16 02:13:47	19			309	hct8-cell-6h-0-3	Unknown	1	7450	476	N/A	0.00138	5400000	313000	2.29	N/A	2018-07-16 02:13:47	19
		310	hct8-cell-6h-0-4	Unknown	1	433000	22600	N/A	0.0802	5400000	312000		60.4	N/A	2018-07-16 02:20:14	20			310	hct8-cell-6h-0-4	Unknown	1		10600	763	N/A	0.00196	5400000	312000	2.57	N/A	2018-07-16 02:20:14	20			310	hct8-cell-6h-0-4	Unknown	1	7640	442	N/A	0.00141	5400000	312000	2.39	N/A	2018-07-16 02:20:14	20
		311	hct8-cell-6h-24-1	Unknown	1	365000	19300	N/A	0.0679	5380000	294000		51	N/A	2018-07-16 02:26:44	21			311	hct8-cell-6h-24-1	Unknown	1		10200	688	N/A	0.00189	5380000	294000	2.4	N/A	2018-07-16 02:26:44	21			311	hct8-cell-6h-24-1	Unknown	1	9200	535	N/A	0.00171	5380000	294000	3.21	N/A	2018-07-16 02:26:44	21
		312	hct8-cell-6h-24-2	Unknown	1	401000	22200	N/A	0.0713	5630000	314000		53.7	N/A	2018-07-16 02:33:11	22			312	hct8-cell-6h-24-2	Unknown	1		9940	651	N/A	0.00177	5630000	314000	2.1	N/A	2018-07-16 02:33:11	22			312	hct8-cell-6h-24-2	Unknown	1	8920	530	N/A	0.00159	5630000	314000	2.87	N/A	2018-07-16 02:33:11	22
		313	hct8-cell-6h-24-3	Unknown	1	444000	23500	N/A	0.0833	5330000	298000		62.7	N/A	2018-07-16 02:39:38	23			313	hct8-cell-6h-24-3	Unknown	1		14700	898	N/A	0.00276	5330000	298000	4.57	N/A	2018-07-16 02:39:38	23			313	hct8-cell-6h-24-3	Unknown	1	12500	762	N/A	0.00234	5330000	298000	4.97	N/A	2018-07-16 02:39:38	23
		314	hct8-cell-6h-24-4	Unknown	1	442000	24600	N/A	0.0835	5290000	304000		62.9	N/A	2018-07-16 02:46:05	24			314	hct8-cell-6h-24-4	Unknown	1		13500	742	N/A	0.00255	5290000	304000	4.04	N/A	2018-07-16 02:46:05	24			314	hct8-cell-6h-24-4	Unknown	1	12100	763	N/A	0.00229	5290000	304000	4.82	N/A	2018-07-16 02:46:05	24
		315	hct8-cell-6h-48-1	Unknown	1	351000	18200	N/A	0.062	5660000	335000		46.6	N/A	2018-07-16 02:52:32	25			315	hct8-cell-6h-48-1	Unknown	1		14300	750	N/A	0.00253	5660000	335000	4	N/A	2018-07-16 02:52:32	25			315	hct8-cell-6h-48-1	Unknown	1	13900	974	N/A	0.00246	5660000	335000	5.31	N/A	2018-07-16 02:52:32	25
		316	hct8-cell-6h-48-2	Unknown	1	369000	19400	N/A	0.0658	5600000	317000		49.5	N/A	2018-07-16 02:58:59	26			316	hct8-cell-6h-48-2	Unknown	1		15500	902	N/A	0.00277	5600000	317000	4.59	N/A	2018-07-16 02:58:59	26			316	hct8-cell-6h-48-2	Unknown	1	14100	955	N/A	0.00252	5600000	317000	5.47	N/A	2018-07-16 02:58:59	26
		317	hct8-cell-6h-48-3	Unknown	1	395000	22800	N/A	0.0712	5540000	309000		53.6	N/A	2018-07-16 03:05:29	27			317	hct8-cell-6h-48-3	Unknown	1		11700	750	N/A	0.0021	5540000	309000	2.94	N/A	2018-07-16 03:05:29	27			317	hct8-cell-6h-48-3	Unknown	1	11600	628	N/A	0.00208	5540000	309000	4.26	N/A	2018-07-16 03:05:29	27
		318	hct8-cell-6h-48-4	Unknown	1	391000	21000	N/A	0.0679	5760000	332000		51.1	N/A	2018-07-16 03:11:56	28			318	hct8-cell-6h-48-4	Unknown	1		11300	688	N/A	0.00195	5760000	332000	2.56	N/A	2018-07-16 03:11:56	28			318	hct8-cell-6h-48-4	Unknown	1	11100	586	N/A	0.00193	5760000	332000	3.83	N/A	2018-07-16 03:11:56	28
		319	hct8-cell-12h-n-1	Unknown	1	386000	20900	N/A	0.0679	5690000	328000		51.1	N/A	2018-07-16 03:18:23	29			319	hct8-cell-12h-n-1	Unknown	1		11100	736	N/A	0.00196	5690000	328000	2.57	N/A	2018-07-16 03:18:23	29			319	hct8-cell-12h-n-1	Unknown	1	8140	479	N/A	0.00143	5690000	328000	2.44	N/A	2018-07-16 03:18:23	29
		320	hct8-cell-12h-n-2	Unknown	1	397000	21900	N/A	0.0705	5640000	321000		53	N/A	2018-07-16 03:24:50	30			320	hct8-cell-12h-n-2	Unknown	1		10600	828	N/A	0.00189	5640000	321000	2.4	N/A	2018-07-16 03:24:50	30			320	hct8-cell-12h-n-2	Unknown	1	8860	462	N/A	0.00157	5640000	321000	2.83	N/A	2018-07-16 03:24:50	30
		321	hct8-cell-12h-n-3	Unknown	1	440000	24300	N/A	0.0776	5680000	333000		58.4	N/A	2018-07-16 03:31:17	31			321	hct8-cell-12h-n-3	Unknown	1		8780	536	N/A	0.00155	5680000	333000	1.54	N/A	2018-07-16 03:31:17	31			321	hct8-cell-12h-n-3	Unknown	1	8590	419	N/A	0.00151	5680000	333000	2.67	N/A	2018-07-16 03:31:17	31
		322	hct8-cell-12h-n-4	Unknown	1	438000	23500	N/A	0.0737	5940000	349000		55.5	N/A	2018-07-16 03:37:44	32			322	hct8-cell-12h-n-4	Unknown	1		12500	885	N/A	0.0021	5940000	349000	2.93	N/A	2018-07-16 03:37:44	32			322	hct8-cell-12h-n-4	Unknown	1	6710	530	N/A	0.00113	5940000	349000	1.6	N/A	2018-07-16 03:37:44	32
		323	hct8-cell-12h-0-1	Unknown	1	610000	34700	N/A	0.106	5750000	317000		80	N/A	2018-07-16 03:44:11	33			323	hct8-cell-12h-0-1	Unknown	1		10000	771	N/A	0.00175	5750000	317000	2.05	N/A	2018-07-16 03:44:11	33			323	hct8-cell-12h-0-1	Unknown	1	9360	516	N/A	0.00163	5750000	317000	2.99	N/A	2018-07-16 03:44:11	33
		324	hct8-cell-12h-0-2	Unknown	1	638000	35700	N/A	0.112	5720000	342000		84.2	N/A	2018-07-16 03:50:38	34			324	hct8-cell-12h-0-2	Unknown	1		10300	707	N/A	0.0018	5720000	342000	2.19	N/A	2018-07-16 03:50:38	34			324	hct8-cell-12h-0-2	Unknown	1	10400	439	N/A	0.00183	5720000	342000	3.54	N/A	2018-07-16 03:50:38	34
		325	hct8-cell-12h-0-3	Unknown	1	680000	38100	N/A	0.122	5550000	307000		92.4	N/A	2018-07-16 03:57:02	35			325	hct8-cell-12h-0-3	Unknown	1		10500	835	N/A	0.00189	5550000	307000	2.4	N/A	2018-07-16 03:57:02	35			325	hct8-cell-12h-0-3	Unknown	1	9730	468	N/A	0.00175	5550000	307000	3.33	N/A	2018-07-16 03:57:02	35
		326	hct8-cell-12h-0-4	Unknown	1	670000	37600	N/A	0.124	5400000	313000		93.7	N/A	2018-07-16 04:03:27	36			326	hct8-cell-12h-0-4	Unknown	1		11100	821	N/A	0.00206	5400000	313000	2.82	N/A	2018-07-16 04:03:27	36			326	hct8-cell-12h-0-4	Unknown	1	9890	465	N/A	0.00183	5400000	313000	3.56	N/A	2018-07-16 04:03:27	36
		327	hct8-cell-12h-24-1	Unknown	1	610000	33100	N/A	0.107	5700000	323000		80.7	N/A	2018-07-16 04:09:54	37			327	hct8-cell-12h-24-1	Unknown	1		12700	660	N/A	0.00223	5700000	323000	3.24	N/A	2018-07-16 04:09:54	37			327	hct8-cell-12h-24-1	Unknown	1	14600	811	N/A	0.00256	5700000	323000	5.6	N/A	2018-07-16 04:09:54	37
		328	hct8-cell-12h-24-2	Unknown	1	615000	33000	N/A	0.112	5470000	317000		84.8	N/A	2018-07-16 04:16:21	38			328	hct8-cell-12h-24-2	Unknown	1		13200	760	N/A	0.0024	5470000	317000	3.69	N/A	2018-07-16 04:16:21	38			328	hct8-cell-12h-24-2	Unknown	1	14000	847	N/A	0.00256	5470000	317000	5.59	N/A	2018-07-16 04:16:21	38
		329	hct8-cell-12h-24-3	Unknown	1	623000	34400	N/A	0.115	5410000	296000		86.9	N/A	2018-07-16 04:22:47	39			329	hct8-cell-12h-24-3	Unknown	1		13800	961	N/A	0.00255	5410000	296000	4.05	N/A	2018-07-16 04:22:47	39			329	hct8-cell-12h-24-3	Unknown	1	15800	776	N/A	0.00292	5410000	296000	6.59	N/A	2018-07-16 04:22:47	39
		330	hct8-cell-12h-24-4	Unknown	1	641000	33900	N/A	0.114	5630000	315000		85.8	N/A	2018-07-16 04:29:14	40			330	hct8-cell-12h-24-4	Unknown	1		14900	1090	N/A	0.00265	5630000	315000	4.31	N/A	2018-07-16 04:29:14	40			330	hct8-cell-12h-24-4	Unknown	1	15300	776	N/A	0.00272	5630000	315000	6.04	N/A	2018-07-16 04:29:14	40
		331	hct8-cell-12h-48-1	Unknown	1	493000	27300	N/A	0.0846	5820000	329000		63.7	N/A	2018-07-16 04:35:42	41			331	hct8-cell-12h-48-1	Unknown	1		9530	302	N/A	0.00164	5820000	329000	1.77	N/A	2018-07-16 04:35:42	41			331	hct8-cell-12h-48-1	Unknown	1	11500	936	N/A	0.00197	5820000	329000	3.94	N/A	2018-07-16 04:35:42	41
		332	hct8-cell-12h-48-2	Unknown	1	521000	29900	N/A	0.0959	5440000	306000		72.3	N/A	2018-07-16 04:42:08	42			332	hct8-cell-12h-48-2	Unknown	1		9090	401	N/A	0.00167	5440000	306000	1.85	N/A	2018-07-16 04:42:08	42			332	hct8-cell-12h-48-2	Unknown	1	12600	821	N/A	0.00232	5440000	306000	4.91	N/A	2018-07-16 04:42:08	42
		333	hct8-cell-12h-48-3	Unknown	1	492000	26600	N/A	0.09	5460000	312000		67.9	N/A	2018-07-16 04:48:35	43			333	hct8-cell-12h-48-3	Unknown	1		11500	563	N/A	0.0021	5460000	312000	2.94	N/A	2018-07-16 04:48:35	43			333	hct8-cell-12h-48-3	Unknown	1	14200	816	N/A	0.00261	5460000	312000	5.72	N/A	2018-07-16 04:48:35	43
		334	hct8-cell-12h-48-4	Unknown	1	498000	25800	N/A	0.0948	5250000	298000		71.4	N/A	2018-07-16 04:55:00	44			334	hct8-cell-12h-48-4	Unknown	1		11100	734	N/A	0.00212	5250000	298000	2.98	N/A	2018-07-16 04:55:00	44			334	hct8-cell-12h-48-4	Unknown	1	14000	852	N/A	0.00266	5250000	298000	5.87	N/A	2018-07-16 04:55:00	44
		335	hct8-cell-24h-n-1	Unknown	1	911000	50100	N/A	0.155	5870000	346000		117	N/A	2018-07-16 05:01:26	45			335	hct8-cell-24h-n-1	Unknown	1		11700	704	N/A	0.002	5870000	346000	2.67	N/A	2018-07-16 05:01:26	45			335	hct8-cell-24h-n-1	Unknown	1	10300	775	N/A	0.00175	5870000	346000	3.33	N/A	2018-07-16 05:01:26	45
		336	hct8-cell-24h-n-2	Unknown	1	892000	48200	N/A	0.159	5600000	323000		120	N/A	2018-07-16 05:07:51	46			336	hct8-cell-24h-n-2	Unknown	1		11700	608	N/A	0.00209	5600000	323000	2.91	N/A	2018-07-16 05:07:51	46			336	hct8-cell-24h-n-2	Unknown	1	9900	831	N/A	0.00177	5600000	323000	3.38	N/A	2018-07-16 05:07:51	46
		337	hct8-cell-24h-n-3	Unknown	1	915000	49100	N/A	0.161	5690000	322000		121	N/A	2018-07-16 05:14:17	47			337	hct8-cell-24h-n-3	Unknown	1		11100	534	N/A	0.00195	5690000	322000	2.56	N/A	2018-07-16 05:14:17	47			337	hct8-cell-24h-n-3	Unknown	1	12400	865	N/A	0.00219	5690000	322000	4.54	N/A	2018-07-16 05:14:17	47
		338	hct8-cell-24h-n-4	Unknown	1	929000	50200	N/A	0.169	5500000	312000		128	N/A	2018-07-16 05:20:44	48			338	hct8-cell-24h-n-4	Unknown	1		8810	612	N/A	0.0016	5500000	312000	1.68	N/A	2018-07-16 05:20:44	48			338	hct8-cell-24h-n-4	Unknown	1	11700	858	N/A	0.00213	5500000	312000	4.38	N/A	2018-07-16 05:20:44	48
		339	hct8-cell-24h-0-1	Unknown	1	743000	51700	N/A	0.727	1020000	83700		551	N/A	2018-07-16 05:27:11	49			339	hct8-cell-24h-0-1	Unknown	1		13400	781	N/A	0.0131	1020000	83700	30.3	N/A	2018-07-16 05:27:11	49			339	hct8-cell-24h-0-1	Unknown	1	13900	1040	N/A	0.0136	1020000	83700	36.5	N/A	2018-07-16 05:27:11	49
		340	hct8-cell-24h-0-2	Unknown	1	1090000	61700	N/A	0.196	5550000	319000		148	N/A	2018-07-16 05:33:38	50			340	hct8-cell-24h-0-2	Unknown	1		17400	1050	N/A	0.00314	5550000	319000	5.53	N/A	2018-07-16 05:33:38	50			340	hct8-cell-24h-0-2	Unknown	1	19800	1220	N/A	0.00357	5550000	319000	8.4	N/A	2018-07-16 05:33:38	50
		341	hct8-cell-24h-0-3	Unknown	1	1030000	55400	N/A	0.192	5350000	300000		145	N/A	2018-07-16 05:40:05	51			341	hct8-cell-24h-0-3	Unknown	1		23600	1230	N/A	0.0044	5350000	300000	8.68	N/A	2018-07-16 05:40:05	51			341	hct8-cell-24h-0-3	Unknown	1	18600	1100	N/A	0.00348	5350000	300000	8.15	N/A	2018-07-16 05:40:05	51
		342	hct8-cell-24h-0-4	Unknown	1	968000	52000	N/A	0.184	5260000	297000		139	N/A	2018-07-16 05:46:32	52			342	hct8-cell-24h-0-4	Unknown	1		27700	2150	N/A	0.00528	5260000	297000	10.9	N/A	2018-07-16 05:46:32	52			342	hct8-cell-24h-0-4	Unknown	1	13200	975	N/A	0.00251	5260000	297000	5.44	N/A	2018-07-16 05:46:32	52
		343	hct8-cell-24h-24-1	Unknown	1	772000	44000	N/A	0.15	5160000	310000		113	N/A	2018-07-16 05:53:00	53			343	hct8-cell-24h-24-1	Unknown	1		19700	768	N/A	0.00383	5160000	310000	7.23	N/A	2018-07-16 05:53:00	53			343	hct8-cell-24h-24-1	Unknown	1	25100	1340	N/A	0.00486	5160000	310000	12	N/A	2018-07-16 05:53:00	53
		344	hct8-cell-24h-24-2	Unknown	1	843000	45400	N/A	0.158	5330000	302000		119	N/A	2018-07-16 05:59:26	54			344	hct8-cell-24h-24-2	Unknown	1		21300	840	N/A	0.00399	5330000	302000	7.64	N/A	2018-07-16 05:59:26	54			344	hct8-cell-24h-24-2	Unknown	1	30100	1690	N/A	0.00565	5330000	302000	14.2	N/A	2018-07-16 05:59:26	54
		345	hct8-cell-24h-24-3	Unknown	1	960000	51100	N/A	0.172	5600000	310000		130	N/A	2018-07-16 06:05:51	55			345	hct8-cell-24h-24-3	Unknown	1		21500	851	N/A	0.00384	5600000	310000	7.28	N/A	2018-07-16 06:05:51	55			345	hct8-cell-24h-24-3	Unknown	1	29700	1760	N/A	0.00531	5600000	310000	13.3	N/A	2018-07-16 06:05:51	55
		346	hct8-cell-24h-24-4	Unknown	1	994000	55200	N/A	0.179	5560000	341000		135	N/A	2018-07-16 06:12:20	56			346	hct8-cell-24h-24-4	Unknown	1		21900	953	N/A	0.00393	5560000	341000	7.5	N/A	2018-07-16 06:12:20	56			346	hct8-cell-24h-24-4	Unknown	1	29000	1750	N/A	0.00522	5560000	341000	13	N/A	2018-07-16 06:12:20	56
		347	hct8-cell-24h-48-1	Unknown	1	885000	49900	N/A	0.159	5560000	324000		120	N/A	2018-07-16 06:18:47	57			347	hct8-cell-24h-48-1	Unknown	1		19600	833	N/A	0.00353	5560000	324000	6.49	N/A	2018-07-16 06:18:47	57			347	hct8-cell-24h-48-1	Unknown	1	29700	2140	N/A	0.00535	5560000	324000	13.3	N/A	2018-07-16 06:18:47	57
		348	hct8-cell-24h-48-2	Unknown	1	880000	46700	N/A	0.164	5380000	316000		124	N/A	2018-07-16 06:25:14	58			348	hct8-cell-24h-48-2	Unknown	1		18800	791	N/A	0.0035	5380000	316000	6.43	N/A	2018-07-16 06:25:14	58			348	hct8-cell-24h-48-2	Unknown	1	29000	1860	N/A	0.0054	5380000	316000	13.5	N/A	2018-07-16 06:25:14	58
		349	hct8-cell-24h-48-3	Unknown	1	919000	51900	N/A	0.163	5640000	329000		123	N/A	2018-07-16 06:31:41	59			349	hct8-cell-24h-48-3	Unknown	1		24300	1210	N/A	0.00431	5640000	329000	8.44	N/A	2018-07-16 06:31:41	59			349	hct8-cell-24h-48-3	Unknown	1	34600	1910	N/A	0.00613	5640000	329000	15.5	N/A	2018-07-16 06:31:41	59
		350	hct8-cell-24h-48-4	Unknown	1	903000	49700	N/A	0.165	5490000	315000		124	N/A	2018-07-16 06:38:08	60			350	hct8-cell-24h-48-4	Unknown	1		23800	1230	N/A	0.00433	5490000	315000	8.49	N/A	2018-07-16 06:38:08	60			350	hct8-cell-24h-48-4	Unknown	1	33400	1800	N/A	0.00609	5490000	315000	15.4	N/A	2018-07-16 06:38:08	60
		351	hct8-cell-48h-n-1	Unknown	1	792000	47000	N/A	0.143	5520000	306000		108	N/A	2018-07-16 06:44:35	61			351	hct8-cell-48h-n-1	Unknown	1		17500	1050	N/A	0.00317	5520000	306000	5.59	N/A	2018-07-16 06:44:35	61			351	hct8-cell-48h-n-1	Unknown	1	19800	1150	N/A	0.00358	5520000	306000	8.44	N/A	2018-07-16 06:44:35	61
		352	hct8-cell-48h-n-2	Unknown	1	799000	42800	N/A	0.141	5680000	332000		106	N/A	2018-07-16 06:50:59	62			352	hct8-cell-48h-n-2	Unknown	1		16800	946	N/A	0.00296	5680000	332000	5.07	N/A	2018-07-16 06:50:59	62			352	hct8-cell-48h-n-2	Unknown	1	21700	1070	N/A	0.00382	5680000	332000	9.08	N/A	2018-07-16 06:50:59	62
		353	hct8-cell-48h-n-3	Unknown	1	1110000	66600	N/A	0.204	5430000	298000		154	N/A	2018-07-16 06:57:23	63			353	hct8-cell-48h-n-3	Unknown	1		21300	1280	N/A	0.00392	5430000	298000	7.46	N/A	2018-07-16 06:57:23	63			353	hct8-cell-48h-n-3	Unknown	1	31700	1720	N/A	0.00584	5430000	298000	14.7	N/A	2018-07-16 06:57:23	63
		354	hct8-cell-48h-n-4	Unknown	1	1130000	61800	N/A	0.188	5990000	342000		142	N/A	2018-07-16 07:03:50	64			354	hct8-cell-48h-n-4	Unknown	1		30400	1910	N/A	0.00507	5990000	342000	10.3	N/A	2018-07-16 07:03:50	64			354	hct8-cell-48h-n-4	Unknown	1	27600	1400	N/A	0.0046	5990000	342000	11.3	N/A	2018-07-16 07:03:50	64
		355	hct8-cell-48h-0-1	Unknown	1	697000	37400	N/A	0.118	5920000	341000		88.8	N/A	2018-07-16 07:10:15	1			355	hct8-cell-48h-0-1	Unknown	1		21900	1160	N/A	0.00369	5920000	341000	6.9	N/A	2018-07-16 07:10:15	1			355	hct8-cell-48h-0-1	Unknown	1	27300	1620	N/A	0.00461	5920000	341000	11.3	N/A	2018-07-16 07:10:15	1
		356	hct8-cell-48h-0-2	Unknown	1	723000	39100	N/A	0.124	5850000	325000		93.3	N/A	2018-07-16 07:16:41	2			356	hct8-cell-48h-0-2	Unknown	1		22300	1260	N/A	0.00381	5850000	325000	7.2	N/A	2018-07-16 07:16:41	2			356	hct8-cell-48h-0-2	Unknown	1	27200	1670	N/A	0.00466	5850000	325000	11.4	N/A	2018-07-16 07:16:41	2
		357	hct8-cell-48h-0-3	Unknown	1	930000	52400	N/A	0.164	5670000	314000		124	N/A	2018-07-16 07:23:08	3			357	hct8-cell-48h-0-3	Unknown	1		27800	1560	N/A	0.00489	5670000	314000	9.9	N/A	2018-07-16 07:23:08	3			357	hct8-cell-48h-0-3	Unknown	1	34100	2110	N/A	0.00601	5670000	314000	15.2	N/A	2018-07-16 07:23:08	3
		358	hct8-cell-48h-0-4	Unknown	1	930000	51400	N/A	0.165	5640000	319000		125	N/A	2018-07-16 07:29:35	4			358	hct8-cell-48h-0-4	Unknown	1		27200	1660	N/A	0.00482	5640000	319000	9.72	N/A	2018-07-16 07:29:35	4			358	hct8-cell-48h-0-4	Unknown	1	35500	2180	N/A	0.00629	5640000	319000	16	N/A	2018-07-16 07:29:35	4
		359	hct8-cell-48h-24-1	Unknown	1	768000	42700	N/A	0.127	6050000	353000		95.8	N/A	2018-07-16 07:36:02	5			359	hct8-cell-48h-24-1	Unknown	1		34200	1870	N/A	0.00565	6050000	353000	11.8	N/A	2018-07-16 07:36:02	5			359	hct8-cell-48h-24-1	Unknown	1	52400	3580	N/A	0.00866	6050000	353000	22.6	N/A	2018-07-16 07:36:02	5
		360	hct8-cell-48h-24-2	Unknown	1	801000	43700	N/A	0.14	5740000	324000		105	N/A	2018-07-16 07:42:26	6			360	hct8-cell-48h-24-2	Unknown	1		33600	1940	N/A	0.00586	5740000	324000	12.3	N/A	2018-07-16 07:42:26	6			360	hct8-cell-48h-24-2	Unknown	1	50400	3210	N/A	0.00877	5740000	324000	22.9	N/A	2018-07-16 07:42:26	6
		361	hct8-cell-48h-24-3	Unknown	1	962000	52200	N/A	0.166	5780000	315000		126	N/A	2018-07-16 07:48:53	7			361	hct8-cell-48h-24-3	Unknown	1		30900	1700	N/A	0.00535	5780000	315000	11	N/A	2018-07-16 07:48:53	7			361	hct8-cell-48h-24-3	Unknown	1	46200	2650	N/A	0.00798	5780000	315000	20.7	N/A	2018-07-16 07:48:53	7
		362	hct8-cell-48h-24-4	Unknown	1	966000	53000	N/A	0.187	5180000	287000		141	N/A	2018-07-16 07:55:20	8			362	hct8-cell-48h-24-4	Unknown	1		34200	2190	N/A	0.00661	5180000	287000	14.2	N/A	2018-07-16 07:55:20	8			362	hct8-cell-48h-24-4	Unknown	1	43000	2370	N/A	0.00831	5180000	287000	21.6	N/A	2018-07-16 07:55:20	8
		363	hct8-cell-48h-48-1	Unknown	1	895000	50000	N/A	0.153	5860000	344000		115	N/A	2018-07-16 08:01:47	9			363	hct8-cell-48h-48-1	Unknown	1		40400	2320	N/A	0.0069	5860000	344000	14.9	N/A	2018-07-16 08:01:47	9			363	hct8-cell-48h-48-1	Unknown	1	70200	4050	N/A	0.012	5860000	344000	31.9	N/A	2018-07-16 08:01:47	9
		364	hct8-cell-48h-48-2	Unknown	1	900000	48800	N/A	0.148	6080000	342000		112	N/A	2018-07-16 08:08:14	10			364	hct8-cell-48h-48-2	Unknown	1		37400	2090	N/A	0.00616	6080000	342000	13.1	N/A	2018-07-16 08:08:14	10			364	hct8-cell-48h-48-2	Unknown	1	68800	4290	N/A	0.0113	6080000	342000	30	N/A	2018-07-16 08:08:14	10
		365	hct8-cell-48h-48-3	Unknown	1	1090000	59800	N/A	0.17	6380000	347000		129	N/A	2018-07-16 08:14:41	11			365	hct8-cell-48h-48-3	Unknown	1		34000	1480	N/A	0.00533	6380000	347000	11	N/A	2018-07-16 08:14:41	11			365	hct8-cell-48h-48-3	Unknown	1	65000	3560	N/A	0.0102	6380000	347000	26.9	N/A	2018-07-16 08:14:41	11
		366	hct8-cell-48h-48-4	Unknown	1	1100000	63700	N/A	0.183	6040000	343000		138	N/A	2018-07-16 08:21:08	12			366	hct8-cell-48h-48-4	Unknown	1		33700	1410	N/A	0.00559	6040000	343000	11.6	N/A	2018-07-16 08:21:08	12			366	hct8-cell-48h-48-4	Unknown	1	62500	3650	N/A	0.0103	6040000	343000	27.3	N/A	2018-07-16 08:21:08	12

## Sheet: Sheet3
		CAP															5-DFCR																5-DFUR																5-FU
			Sample Name	Sample Type	Analyte Concentration (ng/mL)	Dilution Factor	Analyte Peak Area (counts)	Analyte Peak Height (cps)	Area Ratio	IS Peak Area (counts)	IS Peak Height (cps)	Calculated Concentration (ng/mL)	Accuracy (%)	Acquisition Date	File Name				Sample Name	Sample Type	Analyte Concentration (ng/mL)	Dilution Factor	Analyte Peak Area (counts)	Analyte Peak Height (cps)	Area Ratio	IS Peak Area (counts)	IS Peak Height (cps)	Calculated Concentration (ng/mL)	Accuracy (%)	Acquisition Date	File Name				Sample Name	Sample Type	Analyte Concentration (ng/mL)	Dilution Factor	Analyte Peak Area (counts)	Analyte Peak Height (cps)	Area Ratio	IS Peak Area (counts)	IS Peak Height (cps)	Calculated Concentration (ng/mL)	Accuracy (%)	Acquisition Date	File Name
		1	BQ-1	Standard	1	1	13400	903	0.000685	19600000	1470000	0.925	92.5	2018-07-27 12:03:24	Cell-BQ.wiff			1	BQ-1	Standard	1	1	5870	407	0.000299	19600000	1470000	0.859	85.9	2018-07-27 12:03:24	Cell-BQ.wiff			1	BQ-1	Standard	1	1	10700	954	0.000544	19600000	1470000	0.839	83.9	2018-07-27 12:03:24	Cell-BQ.wiff
		2	BQ-2	Standard	2	1	26000	1900	0.00176	14800000	1160000	2.22	111	2018-07-27 12:09:49	Cell-BQ.wiff			2	BQ-2	Standard	2	1	9720	902	0.000657	14800000	1160000	1.99	99.3	2018-07-27 12:09:49	Cell-BQ.wiff			2	BQ-2	Standard	2	1	23500	2110	0.00159	14800000	1160000	2.15	107	2018-07-27 12:09:49	Cell-BQ.wiff
		3	BQ-3	Unknown	N/A	1	11000000	785000	0.743	14800000	1180000	894	N/A	2018-07-27 12:16:15	Cell-BQ.wiff			3	BQ-3	Unknown	N/A	1	4300000	381000	0.29	14800000	1180000	916	N/A	2018-07-27 12:16:15	Cell-BQ.wiff			3	BQ-3	Unknown	N/A	1	10200000	902000	0.691	14800000	1180000	868	N/A	2018-07-27 12:16:15	Cell-BQ.wiff
		4	BQ-4	Standard	500	1	6530000	454000	0.421	15500000	1300000	506	101	2018-07-27 12:22:37	Cell-BQ.wiff			4	BQ-4	Standard	500	1	2440000	211000	0.157	15500000	1300000	496	99.3	2018-07-27 12:22:37	Cell-BQ.wiff			4	BQ-4	Standard	500	1	6190000	550000	0.399	15500000	1300000	501	100	2018-07-27 12:22:37	Cell-BQ.wiff
		5	BQ-5	Standard	200	1	2400000	163000	0.161	14900000	1260000	194	97	2018-07-27 12:29:06	Cell-BQ.wiff			5	BQ-5	Standard	200	1	938000	85100	0.0631	14900000	1260000	199	99.6	2018-07-27 12:29:06	Cell-BQ.wiff			5	BQ-5	Standard	200	1	2350000	210000	0.158	14900000	1260000	199	99.4	2018-07-27 12:29:06	Cell-BQ.wiff
		6	BQ-6	Standard	100	1	1390000	99800	0.084	16600000	1500000	101	101	2018-07-27 12:35:31	Cell-BQ.wiff			6	BQ-6	Standard	100	1	533000	48100	0.0322	16600000	1500000	101	101	2018-07-27 12:35:31	Cell-BQ.wiff			6	BQ-6	Standard	100	1	1320000	117000	0.08	16600000	1500000	101	101	2018-07-27 12:35:31	Cell-BQ.wiff
		7	BQ-7	Standard	50	1	612000	44500	0.0404	15100000	1360000	48.7	97.5	2018-07-27 12:41:59	Cell-BQ.wiff			7	BQ-7	Standard	50	1	248000	22200	0.0164	15100000	1360000	51.7	103	2018-07-27 12:41:59	Cell-BQ.wiff			7	BQ-7	Standard	50	1	584000	52400	0.0386	15100000	1360000	48.6	97.2	2018-07-27 12:41:59	Cell-BQ.wiff
		8	BQ-8	Standard	20	1	245000	16700	0.0161	15200000	1400000	19.5	97.5	2018-07-27 12:48:25	Cell-BQ.wiff			8	BQ-8	Standard	20	1	98400	8480	0.00647	15200000	1400000	20.4	102	2018-07-27 12:48:25	Cell-BQ.wiff			8	BQ-8	Standard	20	1	248000	22300	0.0163	15200000	1400000	20.7	103	2018-07-27 12:48:25	Cell-BQ.wiff
		9	BQ-9	Standard	10	1	132000	9500	0.00887	14900000	1420000	10.8	108	2018-07-27 12:54:56	Cell-BQ.wiff			9	BQ-9	Standard	10	1	52800	5330	0.00355	14900000	1420000	11.1	111	2018-07-27 12:54:56	Cell-BQ.wiff			9	BQ-9	Standard	10	1	127000	11800	0.00854	14900000	1420000	10.9	109	2018-07-27 12:54:56	Cell-BQ.wiff
		10	BQ-10	Standard	5	1	89800	6220	0.00385	23300000	2220000	4.73	94.6	2018-07-27 13:01:20	Cell-BQ.wiff			10	BQ-10	Standard	5	1	36900	3230	0.00158	23300000	2220000	4.9	98	2018-07-27 13:01:20	Cell-BQ.wiff			10	BQ-10	Standard	5	1	89700	7400	0.00384	23300000	2220000	4.98	99.6	2018-07-27 13:01:20	Cell-BQ.wiff
		11	lovo-cell-3-1	Unknown	N/A	1	714000	55200	0.082	8710000	868000	98.8	N/A	2018-07-27 14:12:17	lovo-cell.wiff			11	lovo-cell-3-1	Unknown	N/A	1	16900	1140	0.00194	8710000	868000	6.04	N/A	2018-07-27 14:12:17	lovo-cell.wiff			11	lovo-cell-3-1	Unknown	N/A	1	16100	991	0.00185	8710000	868000	2.48	N/A	2018-07-27 14:12:17	lovo-cell.wiff
		12	lovo-cell-3-2	Unknown	N/A	1	684000	52700	0.079	8650000	879000	95.1	N/A	2018-07-27 14:18:47	lovo-cell.wiff			12	lovo-cell-3-2	Unknown	N/A	1	16000	1140	0.00185	8650000	879000	5.74	N/A	2018-07-27 14:18:47	lovo-cell.wiff			12	lovo-cell-3-2	Unknown	N/A	1	14600	943	0.00169	8650000	879000	2.27	N/A	2018-07-27 14:18:47	lovo-cell.wiff
		13	lovo-cell-3-3	Unknown	N/A	1	469000	35100	0.0533	8800000	910000	64.2	N/A	2018-07-27 14:25:14	lovo-cell.wiff			13	lovo-cell-3-3	Unknown	N/A	1	19700	1280	0.00224	8800000	910000	6.99	N/A	2018-07-27 14:25:14	lovo-cell.wiff			13	lovo-cell-3-3	Unknown	N/A	1	19300	1110	0.00219	8800000	910000	2.91	N/A	2018-07-27 14:25:14	lovo-cell.wiff
		14	lovo-cell-3-4	Unknown	N/A	1	465000	36300	0.0529	8790000	905000	63.7	N/A	2018-07-27 14:31:39	lovo-cell.wiff			14	lovo-cell-3-4	Unknown	N/A	1	18900	1350	0.00215	8790000	905000	6.69	N/A	2018-07-27 14:31:39	lovo-cell.wiff			14	lovo-cell-3-4	Unknown	N/A	1	18800	1100	0.00214	8790000	905000	2.84	N/A	2018-07-27 14:31:39	lovo-cell.wiff
		15	lovo-cell-3-5	Unknown	N/A	1	457000	33800	0.0527	8680000	895000	63.4	N/A	2018-07-27 14:38:06	lovo-cell.wiff			15	lovo-cell-3-5	Unknown	N/A	1	26400	1850	0.00304	8680000	895000	9.52	N/A	2018-07-27 14:38:06	lovo-cell.wiff			15	lovo-cell-3-5	Unknown	N/A	1	20300	1130	0.00234	8680000	895000	3.09	N/A	2018-07-27 14:38:06	lovo-cell.wiff
		16	lovo-cell-3-6	Unknown	N/A	1	439000	32500	0.0527	8330000	861000	63.5	N/A	2018-07-27 14:44:32	lovo-cell.wiff			16	lovo-cell-3-6	Unknown	N/A	1	27600	1860	0.00331	8330000	861000	10.4	N/A	2018-07-27 14:44:32	lovo-cell.wiff			16	lovo-cell-3-6	Unknown	N/A	1	19500	1290	0.00235	8330000	861000	3.1	N/A	2018-07-27 14:44:32	lovo-cell.wiff
		19	620-cell-3-1	Unknown	N/A	1	104000	7880	0.01	10400000	1080000	12.2	N/A	2018-07-27 16:08:15	620-cell.wiff			19	620-cell-3-1	Unknown	N/A	1	15000	806	0.00144	10400000	1080000	4.47	N/A	2018-07-27 16:08:15	620-cell.wiff			19	620-cell-3-1	Unknown	N/A	1	1540	118	0.000148	10400000	1080000	0.342	N/A	2018-07-27 16:08:15	620-cell.wiff
		20	620-cell-3-2	Unknown	N/A	1	98400	7230	0.00969	10200000	1070000	11.8	N/A	2018-07-27 16:14:43	620-cell.wiff			20	620-cell-3-2	Unknown	N/A	1	11000	843	0.00108	10200000	1070000	3.34	N/A	2018-07-27 16:14:43	620-cell.wiff			20	620-cell-3-2	Unknown	N/A	1	781	112	7.69e-05	10200000	1070000	0.253	N/A	2018-07-27 16:14:43	620-cell.wiff
		21	620-cell-3-3	Unknown	N/A	1	80700	5860	0.00794	10200000	1070000	9.65	N/A	2018-07-27 16:21:07	620-cell.wiff			21	620-cell-3-3	Unknown	N/A	1	14200	1140	0.00139	10200000	1070000	4.31	N/A	2018-07-27 16:21:07	620-cell.wiff			21	620-cell-3-3	Unknown	N/A	1	3110	274	0.000306	10200000	1070000	0.541	N/A	2018-07-27 16:21:07	620-cell.wiff
		22	620-cell-3-4	Unknown	N/A	1	84100	6240	0.00844	9960000	1000000	10.3	N/A	2018-07-27 16:27:30	620-cell.wiff			22	620-cell-3-4	Unknown	N/A	1	13600	1100	0.00137	9960000	1000000	4.24	N/A	2018-07-27 16:27:30	620-cell.wiff			22	620-cell-3-4	Unknown	N/A	1	2550	258	0.000256	9960000	1000000	0.478	N/A	2018-07-27 16:27:30	620-cell.wiff
		23	620-cell-3-5	Unknown	N/A	1	55400	4210	0.00569	9730000	1040000	6.94	N/A	2018-07-27 16:33:59	620-cell.wiff			23	620-cell-3-5	Unknown	N/A	1	11200	949	0.00115	9730000	1040000	3.56	N/A	2018-07-27 16:33:59	620-cell.wiff			23	620-cell-3-5	Unknown	N/A	1	2070	179	0.000213	9730000	1040000	0.423	N/A	2018-07-27 16:33:59	620-cell.wiff
		24	620-cell-3-6	Unknown	N/A	1	58900	4600	0.00588	10000000	1040000	7.18	N/A	2018-07-27 16:40:25	620-cell.wiff			24	620-cell-3-6	Unknown	N/A	1	11500	990	0.00115	10000000	1040000	3.54	N/A	2018-07-27 16:40:25	620-cell.wiff			24	620-cell-3-6	Unknown	N/A	1	1970	144	0.000196	10000000	1040000	0.403	N/A	2018-07-27 16:40:25	620-cell.wiff
		27	480-cell-3-1	Unknown	N/A	1	41800	2990	0.0043	9720000	976000	5.27	N/A	2018-07-27 17:51:16	cell.wiff			27	480-cell-3-1	Unknown	N/A	1	13900	507	0.00143	9720000	976000	4.44	N/A	2018-07-27 17:51:16	cell.wiff			27	480-cell-3-1	Unknown	N/A	1	3700	278	0.000381	9720000	976000	0.634	N/A	2018-07-27 17:51:16	cell.wiff
		28	480-cell-3-2	Unknown	N/A	1	41900	3350	0.00421	9950000	1010000	5.17	N/A	2018-07-27 17:57:44	cell.wiff			28	480-cell-3-2	Unknown	N/A	1	14500	540	0.00145	9950000	1010000	4.51	N/A	2018-07-27 17:57:44	cell.wiff			28	480-cell-3-2	Unknown	N/A	1	3750	333	0.000376	9950000	1010000	0.629	N/A	2018-07-27 17:57:44	cell.wiff
		29	480-cell-3-3	Unknown	N/A	1	43700	3060	0.00453	9650000	958000	5.55	N/A	2018-07-27 18:04:12	cell.wiff			29	480-cell-3-3	Unknown	N/A	1	14900	563	0.00155	9650000	958000	4.79	N/A	2018-07-27 18:04:12	cell.wiff			29	480-cell-3-3	Unknown	N/A	1	5340	429	0.000553	9650000	958000	0.851	N/A	2018-07-27 18:04:12	cell.wiff
		30	480-cell-3-4	Unknown	N/A	1	44600	3170	0.00457	9770000	998000	5.59	N/A	2018-07-27 18:10:39	cell.wiff			30	480-cell-3-4	Unknown	N/A	1	16000	633	0.00164	9770000	998000	5.08	N/A	2018-07-27 18:10:39	cell.wiff			30	480-cell-3-4	Unknown	N/A	1	5970	522	0.000611	9770000	998000	0.923	N/A	2018-07-27 18:10:39	cell.wiff
		31	480-cell-3-5	Unknown	N/A	1	40100	3110	0.00418	9590000	989000	5.12	N/A	2018-07-27 18:17:04	cell.wiff			31	480-cell-3-5	Unknown	N/A	1	15200	514	0.00159	9590000	989000	4.93	N/A	2018-07-27 18:17:04	cell.wiff			31	480-cell-3-5	Unknown	N/A	1	3980	263	0.000415	9590000	989000	0.677	N/A	2018-07-27 18:17:04	cell.wiff
		32	480-cell-3-6	Unknown	N/A	1	37600	2650	0.00387	9730000	1020000	4.75	N/A	2018-07-27 18:23:33	cell.wiff			32	480-cell-3-6	Unknown	N/A	1	14300	488	0.00147	9730000	1020000	4.56	N/A	2018-07-27 18:23:33	cell.wiff			32	480-cell-3-6	Unknown	N/A	1	3010	263	0.000309	9730000	1020000	0.544	N/A	2018-07-27 18:23:33	cell.wiff
		35	116-cell-3-1	Unknown	N/A	1	508000	34200	0.0457	11100000	1100000	55	N/A	2018-07-27 19:47:20	cell.wiff			35	116-cell-3-1	Unknown	N/A	1	11800	681	0.00106	11100000	1100000	3.26	N/A	2018-07-27 19:47:20	cell.wiff			35	116-cell-3-1	Unknown	N/A	1	18700	1550	0.00168	11100000	1100000	2.26	N/A	2018-07-27 19:47:20	cell.wiff
		36	116-cell-3-2	Unknown	N/A	1	486000	34700	0.0457	10600000	1090000	55.1	N/A	2018-07-27 19:53:47	cell.wiff			36	116-cell-3-2	Unknown	N/A	1	11900	602	0.00112	10600000	1090000	3.46	N/A	2018-07-27 19:53:47	cell.wiff			36	116-cell-3-2	Unknown	N/A	1	22400	1470	0.00211	10600000	1090000	2.8	N/A	2018-07-27 19:53:47	cell.wiff
		37	116-cell-3-3	Unknown	N/A	1	655000	47600	0.0619	10600000	1130000	74.5	N/A	2018-07-27 20:00:13	cell.wiff			37	116-cell-3-3	Unknown	N/A	1	19500	1010	0.00184	10600000	1130000	5.71	N/A	2018-07-27 20:00:13	cell.wiff			37	116-cell-3-3	Unknown	N/A	1	42900	3230	0.00405	10600000	1130000	5.24	N/A	2018-07-27 20:00:13	cell.wiff
		38	116-cell-3-4	Unknown	N/A	1	611000	48700	0.0582	10500000	1090000	70.1	N/A	2018-07-27 20:06:43	cell.wiff			38	116-cell-3-4	Unknown	N/A	1	17900	1110	0.00171	10500000	1090000	5.31	N/A	2018-07-27 20:06:43	cell.wiff			38	116-cell-3-4	Unknown	N/A	1	43700	3580	0.00417	10500000	1090000	5.39	N/A	2018-07-27 20:06:43	cell.wiff
		39	116-cell-3-5	Unknown	N/A	1	111000	8850	0.0112	9860000	1010000	13.6	N/A	2018-07-27 20:13:12	cell.wiff			39	116-cell-3-5	Unknown	N/A	1	15300	792	0.00155	9860000	1010000	4.82	N/A	2018-07-27 20:13:12	cell.wiff			39	116-cell-3-5	Unknown	N/A	1	9040	704	0.000917	9860000	1010000	1.31	N/A	2018-07-27 20:13:12	cell.wiff
		40	116-cell-3-6	Unknown	N/A	1	108000	9010	0.0106	10200000	1070000	12.9	N/A	2018-07-27 20:19:38	cell.wiff			40	116-cell-3-6	Unknown	N/A	1	15400	957	0.00152	10200000	1070000	4.7	N/A	2018-07-27 20:19:38	cell.wiff			40	116-cell-3-6	Unknown	N/A	1	8080	639	0.000794	10200000	1070000	1.15	N/A	2018-07-27 20:19:38	cell.wiff
		43	8-cell-3-1	Unknown	N/A	1	64600	4150	0.00611	10600000	1040000	7.45	N/A	2018-07-27 21:43:23	cell.wiff			43	8-cell-3-1	Unknown	N/A	1	11900	675	0.00112	10600000	1040000	3.45	N/A	2018-07-27 21:43:23	cell.wiff			43	8-cell-3-1	Unknown	N/A	1	6840	579	0.000647	10600000	1040000	0.968	N/A	2018-07-27 21:43:23	cell.wiff
		44	8-cell-3-2	Unknown	N/A	1	66300	4500	0.00622	10700000	1080000	7.58	N/A	2018-07-27 21:49:50	cell.wiff			44	8-cell-3-2	Unknown	N/A	1	11300	702	0.00106	10700000	1080000	3.26	N/A	2018-07-27 21:49:50	cell.wiff			44	8-cell-3-2	Unknown	N/A	1	6890	567	0.000646	10700000	1080000	0.967	N/A	2018-07-27 21:49:50	cell.wiff
		45	8-cell-3-3	Unknown	N/A	1	71200	5180	0.00659	10800000	1140000	8.02	N/A	2018-07-27 21:56:18	cell.wiff			45	8-cell-3-3	Unknown	N/A	1	10400	688	0.000964	10800000	1140000	2.96	N/A	2018-07-27 21:56:18	cell.wiff			45	8-cell-3-3	Unknown	N/A	1	6830	578	0.000631	10800000	1140000	0.948	N/A	2018-07-27 21:56:18	cell.wiff
		46	8-cell-3-4	Unknown	N/A	1	72300	5090	0.00686	10500000	1100000	8.35	N/A	2018-07-27 22:02:45	cell.wiff			46	8-cell-3-4	Unknown	N/A	1	11000	704	0.00104	10500000	1100000	3.2	N/A	2018-07-27 22:02:45	cell.wiff			46	8-cell-3-4	Unknown	N/A	1	5820	552	0.000552	10500000	1100000	0.85	N/A	2018-07-27 22:02:45	cell.wiff
		47	8-cell-3-5	Unknown	N/A	1	41100	3080	0.00423	9710000	997000	5.19	N/A	2018-07-27 22:09:10	cell.wiff			47	8-cell-3-5	Unknown	N/A	1	10700	694	0.00111	9710000	997000	3.41	N/A	2018-07-27 22:09:10	cell.wiff			47	8-cell-3-5	Unknown	N/A	1	4650	368	0.000479	9710000	997000	0.757	N/A	2018-07-27 22:09:10	cell.wiff
		48	8-cell-3-3	Unknown	N/A	1	114000	10800	0.0123	9300000	989000	14.9	N/A	2018-07-28 08:33:39	cell.wiff			48	8-cell-3-3	Unknown	N/A	1	3460	366	0.000372	9300000	989000	1.09	N/A	2018-07-28 08:33:39	cell.wiff			48	8-cell-3-3	Unknown	N/A	1	3590	368	0.000386	9300000	989000	0.64	N/A	2018-07-28 08:33:39	cell.wiff
		49	8-cell-3-4	Unknown	N/A	1	129000	11800	0.00978	13200000	1410000	11.9	N/A	2018-07-28 08:40:06	cell.wiff			49	8-cell-3-4	Unknown	N/A	1	14200	833	0.00108	13200000	1410000	3.31	N/A	2018-07-28 08:40:06	cell.wiff			49	8-cell-3-4	Unknown	N/A	1	2910	282	0.000221	13200000	1410000	0.434	N/A	2018-07-28 08:40:06	cell.wiff
		50	8-cell-3-5	Unknown	N/A	1	61200	5200	0.00505	12100000	1300000	6.17	N/A	2018-07-28 08:46:34	cell.wiff			50	8-cell-3-5	Unknown	N/A	1	18400	810	0.00152	12100000	1300000	4.72	N/A	2018-07-28 08:46:34	cell.wiff			50	8-cell-3-5	Unknown	N/A	1	2130	230	0.000176	12100000	1300000	0.376	N/A	2018-07-28 08:46:34	cell.wiff
		51	8-cell-3-6	Unknown	N/A	1	87400	8300	0.0057	15300000	1460000	6.96	N/A	2018-07-28 08:53:02	cell.wiff			51	8-cell-3-6	Unknown	N/A	1	4360	425	0.000284	15300000	1460000	0.812	N/A	2018-07-28 08:53:02	cell.wiff			51	8-cell-3-6	Unknown	N/A	1	2030	231	0.000133	15300000	1460000	0.323	N/A	2018-07-28 08:53:02	cell.wiff
		54	lovo-cell-5x-1	Unknown	N/A	1	106000	8090	0.00893	11900000	1220000	10.8	N/A	2018-07-28 10:03:57	xlz.wiff			54	lovo-cell-5x-1	Unknown	N/A	1	11900	433	0.000998	11900000	1220000	3.07	N/A	2018-07-28 10:03:57	xlz.wiff			54	lovo-cell-5x-1	Unknown	N/A	1	16400	1220	0.00138	11900000	1220000	1.88	N/A	2018-07-28 10:03:57	xlz.wiff
		55	lovo-cell-5x-2	Unknown	N/A	1	103000	7170	0.00894	11500000	1200000	10.8	N/A	2018-07-28 10:10:22	xlz.wiff			55	lovo-cell-5x-2	Unknown	N/A	1	12000	386	0.00103	11500000	1200000	3.18	N/A	2018-07-28 10:10:22	xlz.wiff			55	lovo-cell-5x-2	Unknown	N/A	1	14800	1130	0.00128	11500000	1200000	1.76	N/A	2018-07-28 10:10:22	xlz.wiff
		56	lovo-cell-5x-3	Unknown	N/A	1	108000	7870	0.0106	10200000	1010000	12.9	N/A	2018-07-28 10:16:50	xlz.wiff			56	lovo-cell-5x-3	Unknown	N/A	1	13300	390	0.00131	10200000	1010000	4.06	N/A	2018-07-28 10:16:50	xlz.wiff			56	lovo-cell-5x-3	Unknown	N/A	1	16300	1200	0.00161	10200000	1010000	2.17	N/A	2018-07-28 10:16:50	xlz.wiff
		57	lovo-cell-5x-4	Unknown	N/A	1	113000	8620	0.0113	9990000	913000	13.7	N/A	2018-07-28 10:23:19	xlz.wiff			57	lovo-cell-5x-4	Unknown	N/A	1	12100	341	0.00121	9990000	913000	3.75	N/A	2018-07-28 10:23:19	xlz.wiff			57	lovo-cell-5x-4	Unknown	N/A	1	16700	1150	0.00167	9990000	913000	2.25	N/A	2018-07-28 10:23:19	xlz.wiff
		58	lovo-cell-5x-5	Unknown	N/A	1	261000	20200	0.0259	10100000	939000	31.3	N/A	2018-07-28 10:29:44	xlz.wiff			58	lovo-cell-5x-5	Unknown	N/A	1	15800	689	0.00157	10100000	939000	4.87	N/A	2018-07-28 10:29:44	xlz.wiff			58	lovo-cell-5x-5	Unknown	N/A	1	32700	2920	0.00324	10100000	939000	4.23	N/A	2018-07-28 10:29:44	xlz.wiff
		59	lovo-cell-5x-6	Unknown	N/A	1	244000	18400	0.0253	9620000	999000	30.5	N/A	2018-07-28 10:36:10	xlz.wiff			59	lovo-cell-5x-6	Unknown	N/A	1	16700	685	0.00173	9620000	999000	5.39	N/A	2018-07-28 10:36:10	xlz.wiff			59	lovo-cell-5x-6	Unknown	N/A	1	33000	2880	0.00343	9620000	999000	4.46	N/A	2018-07-28 10:36:10	xlz.wiff
		62	620-cell-5x-1	Unknown	N/A	1	219000	14900	0.0229	9570000	976000	27.6	N/A	2018-07-28 12:00:01	xlz.wiff			62	620-cell-5x-1	Unknown	N/A	1	16200	367	0.00169	9570000	976000	5.26	N/A	2018-07-28 12:00:01	xlz.wiff			62	620-cell-5x-1	Unknown	N/A	1	10600	1070	0.00111	9570000	976000	1.55	N/A	2018-07-28 12:00:01	xlz.wiff
		63	620-cell-5x-2	Unknown	N/A	1	247000	18500	0.0256	9660000	943000	30.9	N/A	2018-07-28 12:06:30	xlz.wiff			63	620-cell-5x-2	Unknown	N/A	1	13900	459	0.00144	9660000	943000	4.45	N/A	2018-07-28 12:06:30	xlz.wiff			63	620-cell-5x-2	Unknown	N/A	1	10800	999	0.00112	9660000	943000	1.56	N/A	2018-07-28 12:06:30	xlz.wiff
		64	620-cell-5x-3	Unknown	N/A	1	196000	13400	0.0215	9140000	921000	25.9	N/A	2018-07-28 12:12:56	xlz.wiff			64	620-cell-5x-3	Unknown	N/A	1	14900	511	0.00163	9140000	921000	5.07	N/A	2018-07-28 12:12:56	xlz.wiff			64	620-cell-5x-3	Unknown	N/A	1	10200	923	0.00112	9140000	921000	1.56	N/A	2018-07-28 12:12:56	xlz.wiff
		65	620-cell-5x-4	Unknown	N/A	1	194000	13600	0.0221	8780000	861000	26.7	N/A	2018-07-28 12:19:24	xlz.wiff			65	620-cell-5x-4	Unknown	N/A	1	15000	566	0.00171	8780000	861000	5.3	N/A	2018-07-28 12:19:24	xlz.wiff			65	620-cell-5x-4	Unknown	N/A	1	9330	902	0.00106	8780000	861000	1.49	N/A	2018-07-28 12:19:24	xlz.wiff
		66	620-cell-5x-5	Unknown	N/A	1	204000	14700	0.0235	8710000	808000	28.3	N/A	2018-07-28 12:25:46	xlz.wiff			66	620-cell-5x-5	Unknown	N/A	1	17400	538	0.002	8710000	808000	6.21	N/A	2018-07-28 12:25:46	xlz.wiff			66	620-cell-5x-5	Unknown	N/A	1	11000	914	0.00126	8710000	808000	1.74	N/A	2018-07-28 12:25:46	xlz.wiff
		67	620-cell-5x-6	Unknown	N/A	1	207000	15000	0.0228	9050000	885000	27.6	N/A	2018-07-28 12:32:15	xlz.wiff			67	620-cell-5x-6	Unknown	N/A	1	16800	529	0.00186	9050000	885000	5.77	N/A	2018-07-28 12:32:15	xlz.wiff			67	620-cell-5x-6	Unknown	N/A	1	9760	953	0.00108	9050000	885000	1.51	N/A	2018-07-28 12:32:15	xlz.wiff
		70	480-cell-5x-1	Unknown	N/A	1	1470000	107000	0.146	10100000	979000	176	N/A	2018-07-28 13:56:04	xlz.wiff			70	480-cell-5x-1	Unknown	N/A	1	147000	13000	0.0145	10100000	979000	45.8	N/A	2018-07-28 13:56:04	xlz.wiff			70	480-cell-5x-1	Unknown	N/A	1	407000	38400	0.0403	10100000	979000	50.8	N/A	2018-07-28 13:56:04	xlz.wiff
		71	480-cell-5x-2	Unknown	N/A	1	1570000	123000	0.156	10100000	1000000	188	N/A	2018-07-28 14:02:30	xlz.wiff			71	480-cell-5x-2	Unknown	N/A	1	154000	14000	0.0152	10100000	1000000	48	N/A	2018-07-28 14:02:30	xlz.wiff			71	480-cell-5x-2	Unknown	N/A	1	402000	38500	0.0399	10100000	1000000	50.2	N/A	2018-07-28 14:02:30	xlz.wiff
		72	480-cell-5x-3	Unknown	N/A	1	167000	13600	0.0167	9980000	838000	20.2	N/A	2018-07-28 14:08:57	xlz.wiff			72	480-cell-5x-3	Unknown	N/A	1	20700	876	0.00208	9980000	838000	6.48	N/A	2018-07-28 14:08:57	xlz.wiff			72	480-cell-5x-3	Unknown	N/A	1	19000	1750	0.0019	9980000	838000	2.54	N/A	2018-07-28 14:08:57	xlz.wiff
		73	480-cell-5x-4	Unknown	N/A	1	176000	14800	0.0179	9830000	818000	21.6	N/A	2018-07-28 14:15:24	xlz.wiff			73	480-cell-5x-4	Unknown	N/A	1	19000	832	0.00193	9830000	818000	6.02	N/A	2018-07-28 14:15:24	xlz.wiff			73	480-cell-5x-4	Unknown	N/A	1	18500	1580	0.00188	9830000	818000	2.52	N/A	2018-07-28 14:15:24	xlz.wiff
		74	480-cell-5x-5	Unknown	N/A	1	145000	10900	0.0152	9520000	859000	18.4	N/A	2018-07-28 14:21:49	xlz.wiff			74	480-cell-5x-5	Unknown	N/A	1	20700	1000	0.00217	9520000	859000	6.77	N/A	2018-07-28 14:21:49	xlz.wiff			74	480-cell-5x-5	Unknown	N/A	1	20400	1970	0.00214	9520000	859000	2.85	N/A	2018-07-28 14:21:49	xlz.wiff
		75	480-cell-5x-6	Unknown	N/A	1	153000	12200	0.0161	9460000	859000	19.5	N/A	2018-07-28 14:28:18	xlz.wiff			75	480-cell-5x-6	Unknown	N/A	1	20500	792	0.00217	9460000	859000	6.76	N/A	2018-07-28 14:28:18	xlz.wiff			75	480-cell-5x-6	Unknown	N/A	1	19200	1630	0.00203	9460000	859000	2.71	N/A	2018-07-28 14:28:18	xlz.wiff
		78	116-cell-5x-1	Unknown	N/A	1	57800	4070	0.0063	9170000	873000	7.68	N/A	2018-07-28 14:47:35	xlz.wiff			78	116-cell-5x-1	Unknown	N/A	1	14000	521	0.00153	9170000	873000	4.73	N/A	2018-07-28 14:47:35	xlz.wiff			78	116-cell-5x-1	Unknown	N/A	1	16400	1310	0.00179	9170000	873000	2.4	N/A	2018-07-28 14:47:35	xlz.wiff
		79	116-cell-5x-2	Unknown	N/A	1	63300	4040	0.00694	9130000	866000	8.44	N/A	2018-07-28 14:53:58	xlz.wiff			79	116-cell-5x-2	Unknown	N/A	1	15800	577	0.00173	9130000	866000	5.39	N/A	2018-07-28 14:53:58	xlz.wiff			79	116-cell-5x-2	Unknown	N/A	1	15200	1590	0.00166	9130000	866000	2.24	N/A	2018-07-28 14:53:58	xlz.wiff
		80	116-cell-5x-3	Unknown	N/A	1	81800	5900	0.00982	8330000	845000	11.9	N/A	2018-07-28 15:00:29	xlz.wiff			80	116-cell-5x-3	Unknown	N/A	1	12400	489	0.00149	8330000	845000	4.61	N/A	2018-07-28 15:00:29	xlz.wiff			80	116-cell-5x-3	Unknown	N/A	1	26400	2300	0.00317	8330000	845000	4.14	N/A	2018-07-28 15:00:29	xlz.wiff
		81	116-cell-5x-4	Unknown	N/A	1	77600	5510	0.0096	8080000	814000	11.6	N/A	2018-07-28 15:06:56	xlz.wiff			81	116-cell-5x-4	Unknown	N/A	1	14000	442	0.00174	8080000	814000	5.4	N/A	2018-07-28 15:06:56	xlz.wiff			81	116-cell-5x-4	Unknown	N/A	1	28300	2520	0.00351	8080000	814000	4.56	N/A	2018-07-28 15:06:56	xlz.wiff
		82	116-cell-5x-5	Unknown	N/A	1	274000	21400	0.0267	10300000	963000	32.2	N/A	2018-07-28 15:13:23	xlz.wiff			82	116-cell-5x-5	Unknown	N/A	1	17200	556	0.00168	10300000	963000	5.21	N/A	2018-07-28 15:13:23	xlz.wiff			82	116-cell-5x-5	Unknown	N/A	1	74600	7090	0.00727	10300000	963000	9.28	N/A	2018-07-28 15:13:23	xlz.wiff
		83	116-cell-5x-6	Unknown	N/A	1	287000	19600	0.0281	10200000	962000	33.9	N/A	2018-07-28 15:19:49	xlz.wiff			83	116-cell-5x-6	Unknown	N/A	1	17600	584	0.00173	10200000	962000	5.38	N/A	2018-07-28 15:19:49	xlz.wiff			83	116-cell-5x-6	Unknown	N/A	1	78100	7060	0.00767	10200000	962000	9.78	N/A	2018-07-28 15:19:49	xlz.wiff
		86	8-cell-5x-1	Unknown	N/A	1	170000	15100	0.0149	11400000	945000	18	N/A	2018-07-28 15:39:09	xlz.wiff			86	8-cell-5x-1	Unknown	N/A	1	15200	579	0.00133	11400000	945000	4.12	N/A	2018-07-28 15:39:09	xlz.wiff			86	8-cell-5x-1	Unknown	N/A	1	17600	1630	0.00154	11400000	945000	2.09	N/A	2018-07-28 15:39:09	xlz.wiff
		87	8-cell-5x-2	Unknown	N/A	1	166000	13000	0.0145	11400000	929000	17.6	N/A	2018-07-28 15:45:35	xlz.wiff			87	8-cell-5x-2	Unknown	N/A	1	17900	571	0.00157	11400000	929000	4.87	N/A	2018-07-28 15:45:35	xlz.wiff			87	8-cell-5x-2	Unknown	N/A	1	17000	1410	0.00149	11400000	929000	2.03	N/A	2018-07-28 15:45:35	xlz.wiff
		88	8-cell-5x-3	Unknown	N/A	1	177000	16100	0.0165	10700000	855000	20	N/A	2018-07-28 15:52:03	xlz.wiff			88	8-cell-5x-3	Unknown	N/A	1	15400	521	0.00144	10700000	855000	4.45	N/A	2018-07-28 15:52:03	xlz.wiff			88	8-cell-5x-3	Unknown	N/A	1	18300	1460	0.00171	10700000	855000	2.3	N/A	2018-07-28 15:52:03	xlz.wiff
		89	8-cell-5x-4	Unknown	N/A	1	168000	13500	0.0158	10600000	836000	19.2	N/A	2018-07-28 15:58:30	xlz.wiff			89	8-cell-5x-4	Unknown	N/A	1	16500	514	0.00155	10600000	836000	4.81	N/A	2018-07-28 15:58:30	xlz.wiff			89	8-cell-5x-4	Unknown	N/A	1	16700	1520	0.00158	10600000	836000	2.13	N/A	2018-07-28 15:58:30	xlz.wiff
		90	8-cell-5x-5	Unknown	N/A	1	178000	12900	0.0198	8980000	810000	23.9	N/A	2018-07-28 16:04:57	xlz.wiff			90	8-cell-5x-5	Unknown	N/A	1	15500	505	0.00173	8980000	810000	5.36	N/A	2018-07-28 16:04:57	xlz.wiff			90	8-cell-5x-5	Unknown	N/A	1	20600	2050	0.0023	8980000	810000	3.04	N/A	2018-07-28 16:04:57	xlz.wiff
		91	8-cell-5x-6	Unknown	N/A	1	170000	11700	0.0187	9100000	825000	22.6	N/A	2018-07-28 16:11:23	xlz.wiff			91	8-cell-5x-6	Unknown	N/A	1	14800	460	0.00162	9100000	825000	5.03	N/A	2018-07-28 16:11:23	xlz.wiff			91	8-cell-5x-6	Unknown	N/A	1	20500	1950	0.00226	9100000	825000	2.99	N/A	2018-07-28 16:11:23	xlz.wiff
[truncated: 56 more columns]
